# Supplementary material for: New records of bees of the genus Sphecodes Latreille in the Palaearctic part of China (Hymenoptera, Halictidae)
Source: Zookeys. 2018 Oct 23;(792):15–44. doi: 10.3897/zookeys.792.28042 (PMC6207634; doi:10.3897/zookeys.792.28042)
Supplement: XML Treatment for Sphecodes cristatus [file zookeys.792.28042-treatment4.xml]

<!DOCTYPE tp:taxon-treatment
  PUBLIC "-//TaxonX//DTD Taxonomic Treatment Publishing DTD v0 20100105//EN" "tax-treatment-NSO.dtd">
<tp:taxon-treatment xmlns:tp="http://www.plazi.org/taxpub"><tp:treatment-meta><kwd-group><label>Taxon classification</label><kwd><named-content xmlns:xlink="http://www.w3.org/1999/xlink" content-type="kingdom">Animalia</named-content></kwd><kwd><named-content xmlns:xlink="http://www.w3.org/1999/xlink" content-type="order">Hymenoptera</named-content></kwd><kwd><named-content xmlns:xlink="http://www.w3.org/1999/xlink" content-type="family">Halictidae</named-content></kwd></kwd-group><mixed-citation publication-type="journal"><person-group><name><surname>Astafurova</surname><given-names>Yulia V.</given-names></name><name><surname>Proshchalykin</surname><given-names>Maxim Yu.</given-names></name><name><surname>Niu</surname><given-names>Ze-qing</given-names></name><name><surname>Zhu</surname><given-names>Chao-dong</given-names></name></person-group><article-title>New records of bees of the genus <italic><tp:taxon-name><tp:taxon-name-part taxon-name-part-type="genus" reg="Sphecodes">Sphecodes</tp:taxon-name-part></tp:taxon-name></italic> Latreille in the Palaearctic part of China (<tp:taxon-name><tp:taxon-name-part taxon-name-part-type="order">Hymenoptera</tp:taxon-name-part></tp:taxon-name>, <tp:taxon-name><tp:taxon-name-part taxon-name-part-type="family">Halictidae</tp:taxon-name-part></tp:taxon-name>)</article-title><source>Zookeys</source><day>23</day><month>10</month><year>2018</year><volume>2018</volume><issue>792</issue><fpage>15</fpage><lpage>44</lpage><pub-id pub-id-type="doi">10.3897/zookeys.792.28042</pub-id></mixed-citation></tp:treatment-meta><tp:nomenclature><tp:taxon-name>
            <tp:taxon-name-part taxon-name-part-type="genus" reg="Sphecodes">Sphecodes</tp:taxon-name-part>
            <tp:taxon-name-part taxon-name-part-type="species" reg="cristatus">cristatus</tp:taxon-name-part>
          </tp:taxon-name><tp:taxon-authority>Hagens, 1882</tp:taxon-authority><xref ref-type="fig" rid="F1">Figure 4</xref><tp:nomenclature-citation-list><tp:nomenclature-citation><tp:taxon-name>
                <tp:taxon-name-part taxon-name-part-type="genus" reg="Sphecodes">Sphecodes</tp:taxon-name-part>
                <tp:taxon-name-part taxon-name-part-type="species" reg="alfkeni">alfkeni</tp:taxon-name-part>
              </tp:taxon-name><comment>Meyer, 1922: 172, ♀ (lectotype: ♀, <bold>designated here</bold>, China, Tientsin [Tianjin], [leg.] Weber, <named-content xmlns:xlink="http://www.w3.org/1999/xlink" content-type="dwc:institutional_code" xlink:type="simple">MNHB</named-content>, examined). – Syn. n.</comment></tp:nomenclature-citation></tp:nomenclature-citation-list></tp:nomenclature><tp:treatment-sec sec-type="material" id="SECID0ENCAI"><title>Material examined.</title><p>CHINA: <italic>Heilongjiang</italic>, 1 ♀, Harbin [<named-content xmlns:xlink="http://www.w3.org/1999/xlink" content-type="dwc:verbatimCoordinates" xlink:type="simple"><named-content content-type="geo-json" specific-use="{&#34;type&#34;:&#34;Point&#34;,&#34;coordinates&#34;:[126.650000,45.766667]}" id="NCID0E4CAI" xlink:type="simple">45°46'N, 126°39'E</named-content></named-content>], 8.X.1952 (<abbrev xmlns:xlink="http://www.w3.org/1999/xlink" xlink:title="Institute of Zoology, Chinese Academy of Sciences" id="ABBRID0ECDAI" xlink:type="simple">IZCAS</abbrev>); 1 ♀, idem, 27.VII.1952 (<abbrev xmlns:xlink="http://www.w3.org/1999/xlink" xlink:title="Institute of Zoology, Chinese Academy of Sciences" id="ABBRID0EGDAI" xlink:type="simple">IZCAS</abbrev>); 1 ♀, idem, 19.VII.1953 (<abbrev xmlns:xlink="http://www.w3.org/1999/xlink" xlink:title="Institute of Zoology, Chinese Academy of Sciences" id="ABBRID0EKDAI" xlink:type="simple">IZCAS</abbrev>); 1 ♀, idem, 25.VII.1955 (<abbrev xmlns:xlink="http://www.w3.org/1999/xlink" xlink:title="Institute of Zoology, Chinese Academy of Sciences" id="ABBRID0EODAI" xlink:type="simple">IZCAS</abbrev>); 1 ♂, idem, 8.X.1952 (<abbrev xmlns:xlink="http://www.w3.org/1999/xlink" xlink:title="Institute of Zoology, Chinese Academy of Sciences" id="ABBRID0ESDAI" xlink:type="simple">IZCAS</abbrev>); 1 ♂, idem, 16.VII.1952 (<abbrev xmlns:xlink="http://www.w3.org/1999/xlink" xlink:title="Institute of Zoology, Chinese Academy of Sciences" id="ABBRID0EWDAI" xlink:type="simple">IZCAS</abbrev>); <italic>Jilin</italic>, 1 ♀, Gongzhuling [<named-content xmlns:xlink="http://www.w3.org/1999/xlink" content-type="dwc:verbatimCoordinates" xlink:type="simple"><named-content content-type="geo-json" specific-use="{&#34;type&#34;:&#34;Point&#34;,&#34;coordinates&#34;:[125.150000,44.316667]}" id="NCID0EEEAI" xlink:type="simple">43°79'N, 124°69'E</named-content></named-content>], 9.VI.1962, leg. T.-L. Cheng (<abbrev xmlns:xlink="http://www.w3.org/1999/xlink" xlink:title="Institute of Zoology, Chinese Academy of Sciences" id="ABBRID0EJEAI" xlink:type="simple">IZCAS</abbrev>); <italic>Liaoning</italic>, 1 ♂, 50 km N Mukden [Shenyang], 20.VII.1952, Rubtsov (ZISP); 1 ♀, Guicheng [<named-content xmlns:xlink="http://www.w3.org/1999/xlink" content-type="dwc:verbatimCoordinates" xlink:type="simple"><named-content content-type="geo-json" specific-use="{&#34;type&#34;:&#34;Point&#34;,&#34;coordinates&#34;:[126.250000,43.666667]}" id="NCID0EXEAI" xlink:type="simple">43°40'N, 126°15'E</named-content></named-content>], 30.VII.1962, leg. T.-L. Cheng (<abbrev xmlns:xlink="http://www.w3.org/1999/xlink" xlink:title="Institute of Zoology, Chinese Academy of Sciences" id="ABBRID0E3EAI" xlink:type="simple">IZCAS</abbrev>); <italic>Inner Mongolia</italic>, 4 ♂♂, 2 ♀♀, Dingyuanying [Bayan Hot], Alashan [Helan Shan] Mt., 22.V., 26.V., 17–26.IX.1908, <abbrev xmlns:xlink="http://www.w3.org/1999/xlink" xlink:title="Petr Kozlov" id="ABBRID0ECFAI" xlink:type="simple">PK</abbrev> (ZISP); 1 ♂, Tszosto, Alashan [Helan Shan] Mt., Gobi, 13–14.V.1908, <abbrev xmlns:xlink="http://www.w3.org/1999/xlink" xlink:title="Petr Kozlov" id="ABBRID0EGFAI" xlink:type="simple">PK</abbrev> (ZISP); 1 ♂, Ulanqab Men, Tomortei [<named-content xmlns:xlink="http://www.w3.org/1999/xlink" content-type="dwc:verbatimCoordinates" xlink:type="simple"><named-content content-type="geo-json" specific-use="{&#34;type&#34;:&#34;Point&#34;,&#34;coordinates&#34;:[113.100000,41.800000]}" id="NCID0ENFAI" xlink:type="simple">41°48'N, 113°06'E</named-content></named-content>], 31.VIII.1971 (<abbrev xmlns:xlink="http://www.w3.org/1999/xlink" xlink:title="Institute of Zoology, Chinese Academy of Sciences" id="ABBRID0ESFAI" xlink:type="simple">IZCAS</abbrev>); 2 ♂♂, Hailar Shi [<named-content xmlns:xlink="http://www.w3.org/1999/xlink" content-type="dwc:verbatimCoordinates" xlink:type="simple"><named-content content-type="geo-json" specific-use="{&#34;type&#34;:&#34;Point&#34;,&#34;coordinates&#34;:[119.700000,49.200000]}" id="NCID0EZFAI" xlink:type="simple">49°12'N, 119°42'E</named-content></named-content>], 3.VIII.2006, leg. H.-Y. Zhang (<abbrev xmlns:xlink="http://www.w3.org/1999/xlink" xlink:title="Institute of Zoology, Chinese Academy of Sciences" id="ABBRID0E5FAI" xlink:type="simple">IZCAS</abbrev>), 2 ♂♂, idem, 2.VIII.2006, leg. Y.-J. Li (<abbrev xmlns:xlink="http://www.w3.org/1999/xlink" xlink:title="Institute of Zoology, Chinese Academy of Sciences" id="ABBRID0ECGAI" xlink:type="simple">IZCAS</abbrev>), 1 ♂, idem, 8.VIII.2006, leg. P. Wang (<abbrev xmlns:xlink="http://www.w3.org/1999/xlink" xlink:title="Institute of Zoology, Chinese Academy of Sciences" id="ABBRID0EGGAI" xlink:type="simple">IZCAS</abbrev>); 2 ♂♂, Ordos, Dundatu [<named-content xmlns:xlink="http://www.w3.org/1999/xlink" content-type="dwc:verbatimCoordinates" xlink:type="simple"><named-content content-type="geo-json" specific-use="{&#34;type&#34;:&#34;Point&#34;,&#34;coordinates&#34;:[108.166667,37.716667]}" id="NCID0ENGAI" xlink:type="simple">37°43'N, 108°10'E</named-content></named-content>], 24.VII.2006, leg. Y.-J. Li (<abbrev xmlns:xlink="http://www.w3.org/1999/xlink" xlink:title="Institute of Zoology, Chinese Academy of Sciences" id="ABBRID0ESGAI" xlink:type="simple">IZCAS</abbrev>); 2 ♀♀, 1 ♂, idem, 25.VII.2006, leg. P. Wang (<abbrev xmlns:xlink="http://www.w3.org/1999/xlink" xlink:title="Institute of Zoology, Chinese Academy of Sciences" id="ABBRID0EWGAI" xlink:type="simple">IZCAS</abbrev>), 5 ♀♀, 3 ♂♂, idem, 25.VII.2006, leg. H.-Y. Zhang (<abbrev xmlns:xlink="http://www.w3.org/1999/xlink" xlink:title="Institute of Zoology, Chinese Academy of Sciences" id="ABBRID0E1GAI" xlink:type="simple">IZCAS</abbrev>); 3 ♀♀, idem, 25.VII.2006, leg. M. Luo (<abbrev xmlns:xlink="http://www.w3.org/1999/xlink" xlink:title="Institute of Zoology, Chinese Academy of Sciences" id="ABBRID0E5GAI" xlink:type="simple">IZCAS</abbrev>); 1 ♀, 1 ♂, Hohhot Shi, Heling Xian, Mengniu Zheng [<named-content xmlns:xlink="http://www.w3.org/1999/xlink" content-type="dwc:verbatimCoordinates" xlink:type="simple"><named-content content-type="geo-json" specific-use="{&#34;type&#34;:&#34;Point&#34;,&#34;coordinates&#34;:[111.650000,40.816667]}" id="NCID0EFHAI" xlink:type="simple">40°49'N, 111°39'E</named-content></named-content>], 15.VII.2006, leg. Y.-J. Li (<abbrev xmlns:xlink="http://www.w3.org/1999/xlink" xlink:title="Institute of Zoology, Chinese Academy of Sciences" id="ABBRID0EKHAI" xlink:type="simple">IZCAS</abbrev>); 1 ♂, Hulun Buir Meng, Manzhouli Shi [<named-content xmlns:xlink="http://www.w3.org/1999/xlink" content-type="dwc:verbatimCoordinates" xlink:type="simple"><named-content content-type="geo-json" specific-use="{&#34;type&#34;:&#34;Point&#34;,&#34;coordinates&#34;:[119.750000,49.200000]}" id="NCID0ERHAI" xlink:type="simple">49°12'N, 119°45'E</named-content></named-content>], 5.VIII.2006, leg. Y.-J. Li (<abbrev xmlns:xlink="http://www.w3.org/1999/xlink" xlink:title="Institute of Zoology, Chinese Academy of Sciences" id="ABBRID0EWHAI" xlink:type="simple">IZCAS</abbrev>); 1 ♀, Uxin Qi, Batugou [<named-content xmlns:xlink="http://www.w3.org/1999/xlink" content-type="dwc:verbatimCoordinates" xlink:type="simple"><named-content content-type="geo-json" specific-use="{&#34;type&#34;:&#34;Point&#34;,&#34;coordinates&#34;:[108.883333,38.633333]}" id="NCID0E4HAI" xlink:type="simple">38°38'N, 108°53'E</named-content></named-content>], 28.VII.2006, leg. M. Luo (<abbrev xmlns:xlink="http://www.w3.org/1999/xlink" xlink:title="Institute of Zoology, Chinese Academy of Sciences" id="ABBRID0ECIAI" xlink:type="simple">IZCAS</abbrev>); <italic>Hebei</italic>, 1 ♀, Yangyuan Xian, Liumafang [<named-content xmlns:xlink="http://www.w3.org/1999/xlink" content-type="dwc:verbatimCoordinates" xlink:type="simple"><named-content content-type="geo-json" specific-use="{&#34;type&#34;:&#34;Point&#34;,&#34;coordinates&#34;:[114.466667,40.183333]}" id="NCID0EQIAI" xlink:type="simple">40°11'N, 114°28'E</named-content></named-content>], 950 m, 12.IV.2002, leg. Z.-Q. Niu (<abbrev xmlns:xlink="http://www.w3.org/1999/xlink" xlink:title="Institute of Zoology, Chinese Academy of Sciences" id="ABBRID0EVIAI" xlink:type="simple">IZCAS</abbrev>); <italic>Tianjin</italic>, 1 ♀, Balitai [<named-content xmlns:xlink="http://www.w3.org/1999/xlink" content-type="dwc:verbatimCoordinates" xlink:type="simple"><named-content content-type="geo-json" specific-use="{&#34;type&#34;:&#34;Point&#34;,&#34;coordinates&#34;:[117.316667,38.950000]}" id="NCID0EDJAI" xlink:type="simple">38°57'N, 117°19'E</named-content></named-content>], 13.X.1953, leg. Z.-R. Yu (<abbrev xmlns:xlink="http://www.w3.org/1999/xlink" xlink:title="Institute of Zoology, Chinese Academy of Sciences" id="ABBRID0EIJAI" xlink:type="simple">IZCAS</abbrev>). <italic>Beijing</italic>, 1 ♀, 1 ♂, Xiangshan [<named-content xmlns:xlink="http://www.w3.org/1999/xlink" content-type="dwc:verbatimCoordinates" xlink:type="simple"><named-content content-type="geo-json" specific-use="{&#34;type&#34;:&#34;Point&#34;,&#34;coordinates&#34;:[116.200000,39.900000]}" id="NCID0ERJAI" xlink:type="simple">39°54'N, 116°12'E</named-content></named-content>], 100 m, 19.IX.1962, leg. Y.-S. Shi (<abbrev xmlns:xlink="http://www.w3.org/1999/xlink" xlink:title="Institute of Zoology, Chinese Academy of Sciences" id="ABBRID0EWJAI" xlink:type="simple">IZCAS</abbrev>); 3 ♂♂, Beijing [<named-content xmlns:xlink="http://www.w3.org/1999/xlink" content-type="dwc:verbatimCoordinates" xlink:type="simple"><named-content content-type="geo-json" specific-use="{&#34;type&#34;:&#34;Point&#34;,&#34;coordinates&#34;:[116.400000,39.916667]}" id="NCID0E4JAI" xlink:type="simple">39°55'N, 116°24'E</named-content></named-content>], 28.VIII.1973, leg. S.-F. Wang (<abbrev xmlns:xlink="http://www.w3.org/1999/xlink" xlink:title="Institute of Zoology, Chinese Academy of Sciences" id="ABBRID0ECKAI" xlink:type="simple">IZCAS</abbrev>); 1 ♀, Wofosi [<named-content xmlns:xlink="http://www.w3.org/1999/xlink" content-type="dwc:verbatimCoordinates" xlink:type="simple"><named-content content-type="geo-json" specific-use="{&#34;type&#34;:&#34;Point&#34;,&#34;coordinates&#34;:[115.166667,40.050000]}" id="NCID0EJKAI" xlink:type="simple">40°03'N, 115°10'E</named-content></named-content>], 100 m, 10.V.1962, leg. S.-Y. Wang (<abbrev xmlns:xlink="http://www.w3.org/1999/xlink" xlink:title="Institute of Zoology, Chinese Academy of Sciences" id="ABBRID0EOKAI" xlink:type="simple">IZCAS</abbrev>); 1 ♂, idem, 18.IX.1981, leg. Q. Zhou (<abbrev xmlns:xlink="http://www.w3.org/1999/xlink" xlink:title="Institute of Zoology, Chinese Academy of Sciences" id="ABBRID0ESKAI" xlink:type="simple">IZCAS</abbrev>); 1 ♀, Zizhuyuan [<named-content xmlns:xlink="http://www.w3.org/1999/xlink" content-type="dwc:verbatimCoordinates" xlink:type="simple"><named-content content-type="geo-json" specific-use="{&#34;type&#34;:&#34;Point&#34;,&#34;coordinates&#34;:[116.316667,39.950000]}" id="NCID0EZKAI" xlink:type="simple">39°57'N, 116°19'E</named-content></named-content>], 24.IV.1962, leg. S.-M. Ge (<abbrev xmlns:xlink="http://www.w3.org/1999/xlink" xlink:title="Institute of Zoology, Chinese Academy of Sciences" id="ABBRID0E5KAI" xlink:type="simple">IZCAS</abbrev>); <italic>Shanxi</italic>, 1 ♀, Qingjian env. [<named-content xmlns:xlink="http://www.w3.org/1999/xlink" content-type="dwc:verbatimCoordinates" xlink:type="simple"><named-content content-type="geo-json" specific-use="{&#34;type&#34;:&#34;Point&#34;,&#34;coordinates&#34;:[110.600000,36.900000]}" id="NCID0EMLAI" xlink:type="simple">36°54'N, 110°36'E</named-content></named-content>], 15.V.1996, leg. <abbrev xmlns:xlink="http://www.w3.org/1999/xlink" xlink:title="Jiri Halada" id="ABBRID0ERLAI" xlink:type="simple">JH</abbrev> (<abbrev xmlns:xlink="http://www.w3.org/1999/xlink" xlink:title="private collection of Maximilian Schwarz" id="ABBRID0EVLAI" xlink:type="simple">PCMS</abbrev>); 1 ♀, Monan [<named-content xmlns:xlink="http://www.w3.org/1999/xlink" content-type="dwc:verbatimCoordinates" xlink:type="simple"><named-content content-type="geo-json" specific-use="{&#34;type&#34;:&#34;Point&#34;,&#34;coordinates&#34;:[111.700000,34.700000]}" id="NCID0E3LAI" xlink:type="simple">34°42'N, 111°42'E</named-content></named-content>], 26–28.V.1996, leg. <abbrev xmlns:xlink="http://www.w3.org/1999/xlink" xlink:title="Jiri Halada" id="ABBRID0EBMAI" xlink:type="simple">JH</abbrev> (<abbrev xmlns:xlink="http://www.w3.org/1999/xlink" xlink:title="private collection of Maximilian Schwarz" id="ABBRID0EFMAI" xlink:type="simple">PCMS</abbrev>); 1 ♀, Suide, [<named-content xmlns:xlink="http://www.w3.org/1999/xlink" content-type="dwc:verbatimCoordinates" xlink:type="simple"><named-content content-type="geo-json" specific-use="{&#34;type&#34;:&#34;Point&#34;,&#34;coordinates&#34;:[110.700000,37.300000]}" id="NCID0EMMAI" xlink:type="simple">37°18'N, 110°42'E</named-content></named-content>], 13–14.V.1996, leg. <abbrev xmlns:xlink="http://www.w3.org/1999/xlink" xlink:title="Jiri Halada" id="ABBRID0ERMAI" xlink:type="simple">JH</abbrev> (<abbrev xmlns:xlink="http://www.w3.org/1999/xlink" xlink:title="private collection of Maximilian Schwarz" id="ABBRID0EVMAI" xlink:type="simple">PCMS</abbrev>); <italic>Shandong</italic>, 1 ♀, Jinan [<named-content xmlns:xlink="http://www.w3.org/1999/xlink" content-type="dwc:verbatimCoordinates" xlink:type="simple"><named-content content-type="geo-json" specific-use="{&#34;type&#34;:&#34;Point&#34;,&#34;coordinates&#34;:[117.016667,36.800000]}" id="NCID0EDNAI" xlink:type="simple">36°48'N, 117°01'E</named-content></named-content>], 24.VI.1937 (<abbrev xmlns:xlink="http://www.w3.org/1999/xlink" xlink:title="Institute of Zoology, Chinese Academy of Sciences" id="ABBRID0EINAI" xlink:type="simple">IZCAS</abbrev>); <italic>Shaanxi</italic>, 1 ♀, Gangui [<named-content xmlns:xlink="http://www.w3.org/1999/xlink" content-type="dwc:verbatimCoordinates" xlink:type="simple"><named-content content-type="geo-json" specific-use="{&#34;type&#34;:&#34;Point&#34;,&#34;coordinates&#34;:[110.300000,36.800000]}" id="NCID0ERNAI" xlink:type="simple">36°48'N, 110°18'E</named-content></named-content>], 35 km NE Yanan, 17–18.V.1996, leg. <abbrev xmlns:xlink="http://www.w3.org/1999/xlink" xlink:title="Jiri Halada" id="ABBRID0EWNAI" xlink:type="simple">JH</abbrev> (<abbrev xmlns:xlink="http://www.w3.org/1999/xlink" xlink:title="private collection of Maximilian Schwarz" id="ABBRID0E1NAI" xlink:type="simple">PCMS</abbrev>); <italic>Ningxia</italic>, 1 ♂, Ningxia [Yinchuan], Ordos, Gobi, 1–4.VI.1908, <abbrev xmlns:xlink="http://www.w3.org/1999/xlink" xlink:title="Petr Kozlov" id="ABBRID0ELOAI" xlink:type="simple">PK</abbrev> (ZISP); 6 ♂♂, Yanchi Xian, Sidunzi [<named-content xmlns:xlink="http://www.w3.org/1999/xlink" content-type="dwc:verbatimCoordinates" xlink:type="simple"><named-content content-type="geo-json" specific-use="{&#34;type&#34;:&#34;Point&#34;,&#34;coordinates&#34;:[107.150000,37.466667]}" id="NCID0ESOAI" xlink:type="simple">37°28'N, 107°09'E</named-content></named-content>], 1455 m, 22.VI.2016, leg. Z.-Q. Niu, D. Zhang (<abbrev xmlns:xlink="http://www.w3.org/1999/xlink" xlink:title="Institute of Zoology, Chinese Academy of Sciences" id="ABBRID0EXOAI" xlink:type="simple">IZCAS</abbrev>); <italic>Xinjiang</italic>, 1 ♀, Jimsar Xian [44°00N 89°03E], 14.V.1955, leg. S.-J. Ma, K.-L. Xia, Y.-L. Cheng (<abbrev xmlns:xlink="http://www.w3.org/1999/xlink" xlink:title="Institute of Zoology, Chinese Academy of Sciences" id="ABBRID0ECPAI" xlink:type="simple">IZCAS</abbrev>); 1 ♀, Jeminay Xian, S229, 14 km [<named-content xmlns:xlink="http://www.w3.org/1999/xlink" content-type="dwc:verbatimCoordinates" xlink:type="simple"><named-content content-type="geo-json" specific-use="{&#34;type&#34;:&#34;Point&#34;,&#34;coordinates&#34;:[85.316667,47.233333]}" id="NCID0EJPAI" xlink:type="simple">47°14'N, 85°19'E</named-content></named-content>], 1080 m, 28.VIII.2002, leg. Z.-Q. Niu (<abbrev xmlns:xlink="http://www.w3.org/1999/xlink" xlink:title="Institute of Zoology, Chinese Academy of Sciences" id="ABBRID0EOPAI" xlink:type="simple">IZCAS</abbrev>); 1 ♀, Tian Shan [<named-content xmlns:xlink="http://www.w3.org/1999/xlink" content-type="dwc:verbatimCoordinates" xlink:type="simple"><named-content content-type="geo-json" specific-use="{&#34;type&#34;:&#34;Point&#34;,&#34;coordinates&#34;:[86.000000,43.166667]}" id="NCID0EVPAI" xlink:type="simple">43°10'N, 86°00'E</named-content></named-content>], 28.VIII.1957, leg. G. Wang (<abbrev xmlns:xlink="http://www.w3.org/1999/xlink" xlink:title="Institute of Zoology, Chinese Academy of Sciences" id="ABBRID0E1PAI" xlink:type="simple">IZCAS</abbrev>); 1 ♀, Manas Xian, Shihezi [<named-content xmlns:xlink="http://www.w3.org/1999/xlink" content-type="dwc:verbatimCoordinates" xlink:type="simple"><named-content content-type="geo-json" specific-use="{&#34;type&#34;:&#34;Point&#34;,&#34;coordinates&#34;:[86.000000,44.116667]}" id="NCID0EBQAI" xlink:type="simple">44°07'N, 86°00'E</named-content></named-content>], 550 m, 6.VI.1957, leg. C.-P. Hong (<abbrev xmlns:xlink="http://www.w3.org/1999/xlink" xlink:title="Institute of Zoology, Chinese Academy of Sciences" id="ABBRID0EGQAI" xlink:type="simple">IZCAS</abbrev>); 1 ♀, idem, 590 m, 27.VIII.1957, leg. S.-Y. Wang (<abbrev xmlns:xlink="http://www.w3.org/1999/xlink" xlink:title="Institute of Zoology, Chinese Academy of Sciences" id="ABBRID0EKQAI" xlink:type="simple">IZCAS</abbrev>); 1 ♀, Yining Xian [<named-content xmlns:xlink="http://www.w3.org/1999/xlink" content-type="dwc:verbatimCoordinates" xlink:type="simple"><named-content content-type="geo-json" specific-use="{&#34;type&#34;:&#34;Point&#34;,&#34;coordinates&#34;:[81.350000,44.000000]}" id="NCID0ERQAI" xlink:type="simple">44°00'N, 81°21'E</named-content></named-content>], 4.VIII.1957, leg. W.-Y. Yang (<abbrev xmlns:xlink="http://www.w3.org/1999/xlink" xlink:title="Institute of Zoology, Chinese Academy of Sciences" id="ABBRID0EWQAI" xlink:type="simple">IZCAS</abbrev>).</p></tp:treatment-sec><tp:treatment-sec sec-type="Published records" id="SECID0E1QAI"><title>Published records.</title><p><xref ref-type="bibr" rid="B16">Blüthgen 1927</xref>: 42, as <italic><tp:taxon-name><tp:taxon-name-part taxon-name-part-type="genus" reg="Sphecodes">Sphecodes</tp:taxon-name-part><tp:taxon-name-part taxon-name-part-type="species" reg="alfkeni">alfkeni</tp:taxon-name-part></tp:taxon-name></italic> Meyer (Tianjin); <xref ref-type="bibr" rid="B2">Ascher and Pickering 2018</xref> (Beijing).</p></tp:treatment-sec><tp:treatment-sec sec-type="distribution" id="SECID0EZRAI"><title>Distribution.</title><p>China (*Heilongjiang, *Jilin, *Liaoning, *Inner Mongolia, *Hebei, Tianjin, Beijing, *Shanxi, *Shandong, *Shaanxi, *Ningxia, *Xinjiang), Europe (north to Sweden), Korea, Russia, Caucasus, Turkey, Central Asia, Mongolia.</p></tp:treatment-sec><tp:treatment-sec><!--Section generated to contain objects referenced in tp:taxon-treatment.--><fig id="F1" position="float" orientation="portrait"><label>Figures 1–12.</label><caption><p>Genitalia, males, dorsal view. <bold>1</bold><italic><tp:taxon-name><tp:taxon-name-part taxon-name-part-type="genus" reg="Sphecodes">Sphecodes</tp:taxon-name-part><tp:taxon-name-part taxon-name-part-type="species" reg="albilabris">albilabris</tp:taxon-name-part></tp:taxon-name></italic> (Fabricius) <bold>2</bold><italic><tp:taxon-name><tp:taxon-name-part taxon-name-part-type="genus" reg="Sphecodes">S.</tp:taxon-name-part><tp:taxon-name-part taxon-name-part-type="species" reg="alternatus">alternatus</tp:taxon-name-part></tp:taxon-name></italic> Smith <bold>3</bold><italic><tp:taxon-name><tp:taxon-name-part taxon-name-part-type="genus" reg="Sphecodes">S.</tp:taxon-name-part><tp:taxon-name-part taxon-name-part-type="species" reg="crassus">crassus</tp:taxon-name-part></tp:taxon-name></italic> Thomson <bold>4</bold><italic><tp:taxon-name><tp:taxon-name-part taxon-name-part-type="genus" reg="Sphecodes">S.</tp:taxon-name-part><tp:taxon-name-part taxon-name-part-type="species" reg="cristatus">cristatus</tp:taxon-name-part></tp:taxon-name></italic> Hagens <bold>5</bold><italic><tp:taxon-name><tp:taxon-name-part taxon-name-part-type="genus" reg="Sphecodes">S.</tp:taxon-name-part><tp:taxon-name-part taxon-name-part-type="species" reg="ferruginatus">ferruginatus</tp:taxon-name-part></tp:taxon-name></italic> Hagens <bold>6</bold><italic><tp:taxon-name><tp:taxon-name-part taxon-name-part-type="genus" reg="Sphecodes">S.</tp:taxon-name-part><tp:taxon-name-part taxon-name-part-type="species" reg="ephippius">ephippius</tp:taxon-name-part></tp:taxon-name></italic> (Linné) <bold>7</bold><italic><tp:taxon-name><tp:taxon-name-part taxon-name-part-type="genus" reg="Sphecodes">S.</tp:taxon-name-part><tp:taxon-name-part taxon-name-part-type="species" reg="geoffrellus">geoffrellus</tp:taxon-name-part></tp:taxon-name></italic> (Kirby) <bold>8</bold><italic><tp:taxon-name><tp:taxon-name-part taxon-name-part-type="genus" reg="Sphecodes">S.</tp:taxon-name-part><tp:taxon-name-part taxon-name-part-type="species" reg="longulus">longulus</tp:taxon-name-part></tp:taxon-name></italic> Hagens <bold>9</bold><italic><tp:taxon-name><tp:taxon-name-part taxon-name-part-type="genus" reg="Sphecodes">S.</tp:taxon-name-part><tp:taxon-name-part taxon-name-part-type="species" reg="gibbus">gibbus</tp:taxon-name-part></tp:taxon-name></italic> (Linnaeus) <bold>10</bold><italic><tp:taxon-name><tp:taxon-name-part taxon-name-part-type="genus" reg="Sphecodes">S.</tp:taxon-name-part><tp:taxon-name-part taxon-name-part-type="species" reg="intermedius">intermedius</tp:taxon-name-part></tp:taxon-name></italic> Blüthgen <bold>11</bold><italic><tp:taxon-name><tp:taxon-name-part taxon-name-part-type="genus" reg="Sphecodes">S.</tp:taxon-name-part><tp:taxon-name-part taxon-name-part-type="species" reg="laticaudatus">laticaudatus</tp:taxon-name-part></tp:taxon-name></italic> Tsuneki <bold>12</bold><italic><tp:taxon-name><tp:taxon-name-part taxon-name-part-type="genus" reg="Sphecodes">S.</tp:taxon-name-part><tp:taxon-name-part taxon-name-part-type="species" reg="kozlovi">kozlovi</tp:taxon-name-part></tp:taxon-name></italic> Astafurova &amp; Proshchalykin. Scale bars: 0.25 mm.</p></caption><graphic xmlns:xlink="http://www.w3.org/1999/xlink" xlink:href="zookeys-792-015-g001.jpg" position="float" orientation="portrait" xlink:type="simple" id="oo_237324.jpg"/></fig></tp:treatment-sec><ref-list><ref id="B16"><mixed-citation xmlns:xlink="http://www.w3.org/1999/xlink" xlink:type="simple"><person-group><name name-style="western"><surname>Blüthgen</surname><given-names>P</given-names></name></person-group> (<year>1927</year>) Beiträge zur Systematik der Bienengattung <italic>Sphecodes</italic> Latr. III. Zoologische Jahrbücher. Abteilung für Systematik, Ökologie und Geographie der Tiere 53(1/3): 23–112.</mixed-citation></ref><ref id="B2"><mixed-citation xmlns:xlink="http://www.w3.org/1999/xlink" xlink:type="simple"><person-group><name name-style="western"><surname>Ascher</surname><given-names>JS</given-names></name><name name-style="western"><surname>Pickering</surname><given-names>J</given-names></name></person-group> (<year>2018</year>) Discover Life bee species guide and world checklist (Hymenoptera: Apoidea: Anthophila). http://www.discoverlife.org/mp/20q?guide=Apoidea_species [Accessed 25 May 2018]</mixed-citation></ref></ref-list></tp:taxon-treatment>
