# Supplementary material for: New records of bees of the genus Sphecodes Latreille in the Palaearctic part of China (Hymenoptera, Halictidae)
Source: Zookeys. 2018 Oct 23;(792):15–44. doi: 10.3897/zookeys.792.28042 (PMC6207634; doi:10.3897/zookeys.792.28042)
Supplement: XML Treatment for Sphecodes gibbus [file zookeys.792.28042-treatment8.xml]

<!DOCTYPE tp:taxon-treatment
  PUBLIC "-//TaxonX//DTD Taxonomic Treatment Publishing DTD v0 20100105//EN" "tax-treatment-NSO.dtd">
<tp:taxon-treatment xmlns:tp="http://www.plazi.org/taxpub"><tp:treatment-meta><kwd-group><label>Taxon classification</label><kwd><named-content xmlns:xlink="http://www.w3.org/1999/xlink" content-type="kingdom">Animalia</named-content></kwd><kwd><named-content xmlns:xlink="http://www.w3.org/1999/xlink" content-type="order">Hymenoptera</named-content></kwd><kwd><named-content xmlns:xlink="http://www.w3.org/1999/xlink" content-type="family">Halictidae</named-content></kwd></kwd-group><mixed-citation publication-type="journal"><person-group><name><surname>Astafurova</surname><given-names>Yulia V.</given-names></name><name><surname>Proshchalykin</surname><given-names>Maxim Yu.</given-names></name><name><surname>Niu</surname><given-names>Ze-qing</given-names></name><name><surname>Zhu</surname><given-names>Chao-dong</given-names></name></person-group><article-title>New records of bees of the genus <italic><tp:taxon-name><tp:taxon-name-part taxon-name-part-type="genus" reg="Sphecodes">Sphecodes</tp:taxon-name-part></tp:taxon-name></italic> Latreille in the Palaearctic part of China (<tp:taxon-name><tp:taxon-name-part taxon-name-part-type="order">Hymenoptera</tp:taxon-name-part></tp:taxon-name>, <tp:taxon-name><tp:taxon-name-part taxon-name-part-type="family">Halictidae</tp:taxon-name-part></tp:taxon-name>)</article-title><source>Zookeys</source><day>23</day><month>10</month><year>2018</year><volume>2018</volume><issue>792</issue><fpage>15</fpage><lpage>44</lpage><pub-id pub-id-type="doi">10.3897/zookeys.792.28042</pub-id></mixed-citation></tp:treatment-meta><tp:nomenclature><tp:taxon-name>
            <tp:taxon-name-part taxon-name-part-type="genus" reg="Sphecodes">Sphecodes</tp:taxon-name-part>
            <tp:taxon-name-part taxon-name-part-type="species" reg="gibbus">gibbus</tp:taxon-name-part>
          </tp:taxon-name><tp:taxon-authority>(Linnaeus, 1758)</tp:taxon-authority><xref ref-type="fig" rid="F1">Figs 9</xref><xref ref-type="fig" rid="F6">, 41</xref><xref ref-type="fig" rid="F8">, 57</xref><tp:nomenclature-citation-list><tp:nomenclature-citation><tp:taxon-name>
                <tp:taxon-name-part taxon-name-part-type="genus" reg="Sphecodes">Sphecodes</tp:taxon-name-part>
                <tp:taxon-name-part taxon-name-part-type="species" reg="gibbus">gibbus</tp:taxon-name-part>
                <tp:taxon-name-part taxon-name-part-type="infraspecific-rank">var.</tp:taxon-name-part>
                <tp:taxon-name-part taxon-name-part-type="variety" reg="turkestanicus">turkestanicus</tp:taxon-name-part>
              </tp:taxon-name><comment>Meyer, 1920: 113 (holotype: 1 ♀, Uzbekistan: Golodnaja Steppe [Gulistan], <named-content xmlns:xlink="http://www.w3.org/1999/xlink" content-type="dwc:institutional_code" xlink:type="simple">MNHB</named-content>). Synonymized by <xref ref-type="bibr" rid="B14">Blüthgen 1923</xref>: 510.</comment></tp:nomenclature-citation></tp:nomenclature-citation-list></tp:nomenclature><tp:treatment-sec sec-type="material" id="SECID0EJABI"><title>Material examined.</title><p>CHINA: <italic>Xinjiang</italic>, 1 ♀, 13 ♂♂, Bugas near Khami [<named-content xmlns:xlink="http://www.w3.org/1999/xlink" content-type="dwc:verbatimCoordinates" xlink:type="simple"><named-content content-type="geo-json" specific-use="{&#34;type&#34;:&#34;Point&#34;,&#34;coordinates&#34;:[93.833333,43.233333]}" id="NCID0EZABI" xlink:type="simple">43°14'N, 93°50'E</named-content></named-content>], 20.VIII–8.IX.1895, leg. <abbrev xmlns:xlink="http://www.w3.org/1999/xlink" xlink:title="Vsevolod Roborovsky" id="ABBRID0E5ABI" xlink:type="simple">VR</abbrev>, <abbrev xmlns:xlink="http://www.w3.org/1999/xlink" xlink:title="Petr Kozlov" id="ABBRID0ECBBI" xlink:type="simple">PK</abbrev> (ZISP); 1 ♂, Qitai Xian [<named-content xmlns:xlink="http://www.w3.org/1999/xlink" content-type="dwc:verbatimCoordinates" xlink:type="simple"><named-content content-type="geo-json" specific-use="{&#34;type&#34;:&#34;Point&#34;,&#34;coordinates&#34;:[90.100000,44.516667]}" id="NCID0EJBBI" xlink:type="simple">44°31'N, 90°06'E</named-content></named-content>], 10.VII.1975 (<abbrev xmlns:xlink="http://www.w3.org/1999/xlink" xlink:title="Institute of Zoology, Chinese Academy of Sciences" id="ABBRID0EOBBI" xlink:type="simple">IZCAS</abbrev>); 1 ♀, Kashi [<named-content xmlns:xlink="http://www.w3.org/1999/xlink" content-type="dwc:verbatimCoordinates" xlink:type="simple"><named-content content-type="geo-json" specific-use="{&#34;type&#34;:&#34;Point&#34;,&#34;coordinates&#34;:[75.533333,39.233333]}" id="NCID0EVBBI" xlink:type="simple">39°14'N, 75°32'E</named-content></named-content>], 133 m, 10.VII.1959, leg. C.-Q. Li (<abbrev xmlns:xlink="http://www.w3.org/1999/xlink" xlink:title="Institute of Zoology, Chinese Academy of Sciences" id="ABBRID0E1BBI" xlink:type="simple">IZCAS</abbrev>); 1 ♂, idem, 10.VII.1959, leg. A-F. Tian (<abbrev xmlns:xlink="http://www.w3.org/1999/xlink" xlink:title="Institute of Zoology, Chinese Academy of Sciences" id="ABBRID0E5BBI" xlink:type="simple">IZCAS</abbrev>).</p></tp:treatment-sec><tp:treatment-sec sec-type="Published records" id="SECID0ECCBI"><title>Published records.</title><p>Meyer, 1920: Yarkand (Xinjiang), as <tp:taxon-name><tp:taxon-name-part taxon-name-part-type="genus" reg="Sphecodes">Sphecodes</tp:taxon-name-part><tp:taxon-name-part taxon-name-part-type="species" reg="gibbus">gibbus</tp:taxon-name-part><tp:taxon-name-part taxon-name-part-type="infraspecific-rank">var.</tp:taxon-name-part><tp:taxon-name-part taxon-name-part-type="variety" reg="turkestanicus">turkestanicus</tp:taxon-name-part></tp:taxon-name> Meyer, 1920.</p></tp:treatment-sec><tp:treatment-sec sec-type="distribution" id="SECID0E6CBI"><title>Distribution.</title><p>China (Xinjiang), Central Asia, Russia (east to Yakutia), Pakistan, Mongolia, Europe (north to 63°), Turkey, Israel, North Africa, India.</p></tp:treatment-sec><tp:treatment-sec><!--Section generated to contain objects referenced in tp:taxon-treatment.--><fig id="F1" position="float" orientation="portrait"><label>Figures 1–12.</label><caption><p>Genitalia, males, dorsal view. <bold>1</bold><italic><tp:taxon-name><tp:taxon-name-part taxon-name-part-type="genus" reg="Sphecodes">Sphecodes</tp:taxon-name-part><tp:taxon-name-part taxon-name-part-type="species" reg="albilabris">albilabris</tp:taxon-name-part></tp:taxon-name></italic> (Fabricius) <bold>2</bold><italic><tp:taxon-name><tp:taxon-name-part taxon-name-part-type="genus" reg="Sphecodes">S.</tp:taxon-name-part><tp:taxon-name-part taxon-name-part-type="species" reg="alternatus">alternatus</tp:taxon-name-part></tp:taxon-name></italic> Smith <bold>3</bold><italic><tp:taxon-name><tp:taxon-name-part taxon-name-part-type="genus" reg="Sphecodes">S.</tp:taxon-name-part><tp:taxon-name-part taxon-name-part-type="species" reg="crassus">crassus</tp:taxon-name-part></tp:taxon-name></italic> Thomson <bold>4</bold><italic><tp:taxon-name><tp:taxon-name-part taxon-name-part-type="genus" reg="Sphecodes">S.</tp:taxon-name-part><tp:taxon-name-part taxon-name-part-type="species" reg="cristatus">cristatus</tp:taxon-name-part></tp:taxon-name></italic> Hagens <bold>5</bold><italic><tp:taxon-name><tp:taxon-name-part taxon-name-part-type="genus" reg="Sphecodes">S.</tp:taxon-name-part><tp:taxon-name-part taxon-name-part-type="species" reg="ferruginatus">ferruginatus</tp:taxon-name-part></tp:taxon-name></italic> Hagens <bold>6</bold><italic><tp:taxon-name><tp:taxon-name-part taxon-name-part-type="genus" reg="Sphecodes">S.</tp:taxon-name-part><tp:taxon-name-part taxon-name-part-type="species" reg="ephippius">ephippius</tp:taxon-name-part></tp:taxon-name></italic> (Linné) <bold>7</bold><italic><tp:taxon-name><tp:taxon-name-part taxon-name-part-type="genus" reg="Sphecodes">S.</tp:taxon-name-part><tp:taxon-name-part taxon-name-part-type="species" reg="geoffrellus">geoffrellus</tp:taxon-name-part></tp:taxon-name></italic> (Kirby) <bold>8</bold><italic><tp:taxon-name><tp:taxon-name-part taxon-name-part-type="genus" reg="Sphecodes">S.</tp:taxon-name-part><tp:taxon-name-part taxon-name-part-type="species" reg="longulus">longulus</tp:taxon-name-part></tp:taxon-name></italic> Hagens <bold>9</bold><italic><tp:taxon-name><tp:taxon-name-part taxon-name-part-type="genus" reg="Sphecodes">S.</tp:taxon-name-part><tp:taxon-name-part taxon-name-part-type="species" reg="gibbus">gibbus</tp:taxon-name-part></tp:taxon-name></italic> (Linnaeus) <bold>10</bold><italic><tp:taxon-name><tp:taxon-name-part taxon-name-part-type="genus" reg="Sphecodes">S.</tp:taxon-name-part><tp:taxon-name-part taxon-name-part-type="species" reg="intermedius">intermedius</tp:taxon-name-part></tp:taxon-name></italic> Blüthgen <bold>11</bold><italic><tp:taxon-name><tp:taxon-name-part taxon-name-part-type="genus" reg="Sphecodes">S.</tp:taxon-name-part><tp:taxon-name-part taxon-name-part-type="species" reg="laticaudatus">laticaudatus</tp:taxon-name-part></tp:taxon-name></italic> Tsuneki <bold>12</bold><italic><tp:taxon-name><tp:taxon-name-part taxon-name-part-type="genus" reg="Sphecodes">S.</tp:taxon-name-part><tp:taxon-name-part taxon-name-part-type="species" reg="kozlovi">kozlovi</tp:taxon-name-part></tp:taxon-name></italic> Astafurova &amp; Proshchalykin. Scale bars: 0.25 mm.</p></caption><graphic xmlns:xlink="http://www.w3.org/1999/xlink" xlink:href="zookeys-792-015-g001.jpg" position="float" orientation="portrait" xlink:type="simple" id="oo_237324.jpg"/></fig><fig id="F6" position="float" orientation="portrait"><label>Figures 41–46.</label><caption><p>Diagnostic characters of <italic><tp:taxon-name><tp:taxon-name-part taxon-name-part-type="genus" reg="Sphecodes">Sphecodes</tp:taxon-name-part></tp:taxon-name></italic> species, females. <bold>41, 42</bold> head, dorsal view <bold>43, 44</bold> thorax, ventral view <bold>45, 46</bold> T4-T5, dorsal view <bold>41</bold><italic><tp:taxon-name><tp:taxon-name-part taxon-name-part-type="genus" reg="Sphecodes">S.</tp:taxon-name-part><tp:taxon-name-part taxon-name-part-type="species" reg="gibbus">gibbus</tp:taxon-name-part></tp:taxon-name></italic> (Linnaeus) <bold>42, 45</bold><italic><tp:taxon-name><tp:taxon-name-part taxon-name-part-type="genus" reg="Sphecodes">S.</tp:taxon-name-part><tp:taxon-name-part taxon-name-part-type="species" reg="reticulatus">reticulatus</tp:taxon-name-part></tp:taxon-name></italic> Thomson <bold>43</bold><italic><tp:taxon-name><tp:taxon-name-part taxon-name-part-type="genus" reg="Sphecodes">S.</tp:taxon-name-part><tp:taxon-name-part taxon-name-part-type="species" reg="murotai">murotai</tp:taxon-name-part></tp:taxon-name></italic> Tsuneki <bold>44</bold><italic><tp:taxon-name><tp:taxon-name-part taxon-name-part-type="genus" reg="Sphecodes">S.</tp:taxon-name-part><tp:taxon-name-part taxon-name-part-type="species" reg="tanoi">tanoi</tp:taxon-name-part></tp:taxon-name></italic> Tsuneki <bold>46</bold><italic><tp:taxon-name><tp:taxon-name-part taxon-name-part-type="genus" reg="Sphecodes">S.</tp:taxon-name-part><tp:taxon-name-part taxon-name-part-type="species" reg="alternatus">alternatus</tp:taxon-name-part></tp:taxon-name></italic> Smith. Scale bars: 0.5 mm.</p></caption><graphic xmlns:xlink="http://www.w3.org/1999/xlink" xlink:href="zookeys-792-015-g006.jpg" position="float" orientation="portrait" xlink:type="simple" id="oo_237329.jpg"/></fig><fig id="F8" position="float" orientation="portrait"><label>Figures 53–58.</label><caption><p>Antennae, males. <bold>53</bold><italic><tp:taxon-name><tp:taxon-name-part taxon-name-part-type="genus" reg="Sphecodes">Sphecodes</tp:taxon-name-part><tp:taxon-name-part taxon-name-part-type="species" reg="pieli">pieli</tp:taxon-name-part></tp:taxon-name></italic> Cockerell <bold>54</bold><italic><tp:taxon-name><tp:taxon-name-part taxon-name-part-type="genus" reg="Sphecodes">S.</tp:taxon-name-part><tp:taxon-name-part taxon-name-part-type="species" reg="kozlovi">kozlovi</tp:taxon-name-part></tp:taxon-name></italic> Astafurova &amp; Proshchalykin <bold>55</bold><italic><tp:taxon-name><tp:taxon-name-part taxon-name-part-type="genus" reg="Sphecodes">S.</tp:taxon-name-part><tp:taxon-name-part taxon-name-part-type="species" reg="pinguiculus">pinguiculus</tp:taxon-name-part></tp:taxon-name></italic> Pérez <bold>56</bold><italic><tp:taxon-name><tp:taxon-name-part taxon-name-part-type="genus" reg="Sphecodes">S.</tp:taxon-name-part><tp:taxon-name-part taxon-name-part-type="species" reg="intermedius">intermedius</tp:taxon-name-part></tp:taxon-name></italic> Blüthgen <bold>57</bold><italic><tp:taxon-name><tp:taxon-name-part taxon-name-part-type="genus" reg="Sphecodes">S.</tp:taxon-name-part><tp:taxon-name-part taxon-name-part-type="species" reg="gibbus">gibbus</tp:taxon-name-part></tp:taxon-name></italic> (Linnaeus) <bold>58</bold><italic><tp:taxon-name><tp:taxon-name-part taxon-name-part-type="genus" reg="Sphecodes">S.</tp:taxon-name-part><tp:taxon-name-part taxon-name-part-type="species" reg="nippon">nippon</tp:taxon-name-part></tp:taxon-name></italic> Meyer. Scale bars: 0.5 mm.</p></caption><graphic xmlns:xlink="http://www.w3.org/1999/xlink" xlink:href="zookeys-792-015-g008.jpg" position="float" orientation="portrait" xlink:type="simple" id="oo_237331.jpg"/></fig></tp:treatment-sec><ref-list><ref id="B14"><mixed-citation xmlns:xlink="http://www.w3.org/1999/xlink" xlink:type="simple"><person-group><name name-style="western"><surname>Blüthgen</surname><given-names>P</given-names></name></person-group> (<year>1923</year>) <article-title>Beiträge zur Systematik der Bienengattung <italic>Sphecodes</italic> Latr.</article-title><source>Deutsche Entomologische Zeitschrift</source><volume>5</volume>: <fpage>441</fpage>–<lpage>513</lpage>.</mixed-citation></ref></ref-list></tp:taxon-treatment>
