# Supplementary material for: New records of bees of the genus Sphecodes Latreille in the Palaearctic part of China (Hymenoptera, Halictidae)
Source: Zookeys. 2018 Oct 23;(792):15–44. doi: 10.3897/zookeys.792.28042 (PMC6207634; doi:10.3897/zookeys.792.28042)
Supplement: XML Treatment for Sphecodes longulus [file zookeys.792.28042-treatment13.xml]

<!DOCTYPE tp:taxon-treatment
  PUBLIC "-//TaxonX//DTD Taxonomic Treatment Publishing DTD v0 20100105//EN" "tax-treatment-NSO.dtd">
<tp:taxon-treatment xmlns:tp="http://www.plazi.org/taxpub"><tp:treatment-meta><kwd-group><label>Taxon classification</label><kwd><named-content xmlns:xlink="http://www.w3.org/1999/xlink" content-type="kingdom">Animalia</named-content></kwd><kwd><named-content xmlns:xlink="http://www.w3.org/1999/xlink" content-type="order">Hymenoptera</named-content></kwd><kwd><named-content xmlns:xlink="http://www.w3.org/1999/xlink" content-type="family">Halictidae</named-content></kwd></kwd-group><mixed-citation publication-type="journal"><person-group><name><surname>Astafurova</surname><given-names>Yulia V.</given-names></name><name><surname>Proshchalykin</surname><given-names>Maxim Yu.</given-names></name><name><surname>Niu</surname><given-names>Ze-qing</given-names></name><name><surname>Zhu</surname><given-names>Chao-dong</given-names></name></person-group><article-title>New records of bees of the genus <italic><tp:taxon-name><tp:taxon-name-part taxon-name-part-type="genus" reg="Sphecodes">Sphecodes</tp:taxon-name-part></tp:taxon-name></italic> Latreille in the Palaearctic part of China (<tp:taxon-name><tp:taxon-name-part taxon-name-part-type="order">Hymenoptera</tp:taxon-name-part></tp:taxon-name>, <tp:taxon-name><tp:taxon-name-part taxon-name-part-type="family">Halictidae</tp:taxon-name-part></tp:taxon-name>)</article-title><source>Zookeys</source><day>23</day><month>10</month><year>2018</year><volume>2018</volume><issue>792</issue><fpage>15</fpage><lpage>44</lpage><pub-id pub-id-type="doi">10.3897/zookeys.792.28042</pub-id></mixed-citation></tp:treatment-meta><tp:nomenclature><tp:taxon-name>
            <tp:taxon-name-part taxon-name-part-type="genus" reg="Sphecodes">Sphecodes</tp:taxon-name-part>
            <tp:taxon-name-part taxon-name-part-type="species" reg="longulus">longulus</tp:taxon-name-part>
          </tp:taxon-name><tp:taxon-authority>Hagens, 1882</tp:taxon-authority><xref ref-type="fig" rid="F1">Figs 8</xref><xref ref-type="fig" rid="F3">, 26</xref><tp:nomenclature-citation-list><tp:nomenclature-citation><tp:taxon-name>
                <tp:taxon-name-part taxon-name-part-type="genus" reg="Sphecodes">Sphecodes</tp:taxon-name-part>
                <tp:taxon-name-part taxon-name-part-type="species" reg="subfasciatus">subfasciatus</tp:taxon-name-part>
              </tp:taxon-name><comment>Blüthgen, 1934: 22, ♀ (holotype: ♀, China, S. Kansu, 19.VI.1930, leg. Hummel, <named-content xmlns:xlink="http://www.w3.org/1999/xlink" content-type="dwc:institutional_code" xlink:type="simple">NHRS</named-content>, examined). – Syn. n.</comment></tp:nomenclature-citation></tp:nomenclature-citation-list></tp:nomenclature><tp:treatment-sec sec-type="material" id="SECID0EJUBI"><title>Material examined.</title><p>CHINA: <italic>Inner Mongolia</italic>, 1 ♀, Goytzo valley, Alashan, Gobi, 5.IV.1908, leg. <abbrev xmlns:xlink="http://www.w3.org/1999/xlink" xlink:title="Petr Kozlov" id="ABBRID0ERUBI" xlink:type="simple">PK</abbrev> (ZISP); <italic>Hebei</italic>, 1 ♀, Changli Xian [<named-content xmlns:xlink="http://www.w3.org/1999/xlink" content-type="dwc:verbatimCoordinates" xlink:type="simple"><named-content content-type="geo-json" specific-use="{&#34;type&#34;:&#34;Point&#34;,&#34;coordinates&#34;:[119.083333,39.633333]}" id="NCID0E6UBI" xlink:type="simple">39°38'N, 119°05'E</named-content></named-content>], 28.IV.1962, leg. T.-L. Cheng (<abbrev xmlns:xlink="http://www.w3.org/1999/xlink" xlink:title="Institute of Zoology, Chinese Academy of Sciences" id="ABBRID0EEVBI" xlink:type="simple">IZCAS</abbrev>); 1 ♀, Xiaowutai Shan [<named-content xmlns:xlink="http://www.w3.org/1999/xlink" content-type="dwc:verbatimCoordinates" xlink:type="simple"><named-content content-type="geo-json" specific-use="{&#34;type&#34;:&#34;Point&#34;,&#34;coordinates&#34;:[115.650000,38.600000]}" id="NCID0ELVBI" xlink:type="simple">38°36'N, 115°39'E</named-content></named-content>], 1200 m, 22.VIII.1964, leg. Y.-H. Han (<abbrev xmlns:xlink="http://www.w3.org/1999/xlink" xlink:title="Institute of Zoology, Chinese Academy of Sciences" id="ABBRID0EQVBI" xlink:type="simple">IZCAS</abbrev>); <italic>Shaanxi</italic>, 1 ♀, Gangui [36°48'N, 110°18E‘], 35 km NE Yanan, 17–18.V.1996, leg. <abbrev xmlns:xlink="http://www.w3.org/1999/xlink" xlink:title="Jiri Halada" id="ABBRID0EWVBI" xlink:type="simple">JH</abbrev> (<abbrev xmlns:xlink="http://www.w3.org/1999/xlink" xlink:title="private collection of Maximilian Schwarz" id="ABBRID0E1VBI" xlink:type="simple">PCMS</abbrev>); <italic>Gansu</italic>, 1 ♀, Lanzhou [<named-content xmlns:xlink="http://www.w3.org/1999/xlink" content-type="dwc:verbatimCoordinates" xlink:type="simple"><named-content content-type="geo-json" specific-use="{&#34;type&#34;:&#34;Point&#34;,&#34;coordinates&#34;:[103.416667,36.000000]}" id="NCID0EDWBI" xlink:type="simple">36°00'N, 103°25'E</named-content></named-content>], 27.IV.1955, leg. S.-J. Ma, K.-L. Xia, Y.-L. Cheng (<abbrev xmlns:xlink="http://www.w3.org/1999/xlink" xlink:title="Institute of Zoology, Chinese Academy of Sciences" id="ABBRID0EIWBI" xlink:type="simple">IZCAS</abbrev>); <italic>Xinjiang</italic>, 1 ♂, Tacheng Xian [<named-content xmlns:xlink="http://www.w3.org/1999/xlink" content-type="dwc:verbatimCoordinates" xlink:type="simple"><named-content content-type="geo-json" specific-use="{&#34;type&#34;:&#34;Point&#34;,&#34;coordinates&#34;:[82.533333,46.416667]}" id="NCID0EWWBI" xlink:type="simple">46°25'N, 82°32'E</named-content></named-content>], 470 m, 10.IX.1960, leg. <!--PageBreak-->S.-Y. Wang (<abbrev xmlns:xlink="http://www.w3.org/1999/xlink" xlink:title="Institute of Zoology, Chinese Academy of Sciences" id="ABBRID0E4WBI" xlink:type="simple">IZCAS</abbrev>); 1 ♂, Bostanterak [<named-content xmlns:xlink="http://www.w3.org/1999/xlink" content-type="dwc:verbatimCoordinates" xlink:type="simple"><named-content content-type="geo-json" specific-use="{&#34;type&#34;:&#34;Point&#34;,&#34;coordinates&#34;:[95.050000,39.116667]}" id="NCID0EEXBI" xlink:type="simple">39°07'N, 95°03'E</named-content></named-content>], 9.VII.1959, leg. S.-Y. Wang (<abbrev xmlns:xlink="http://www.w3.org/1999/xlink" xlink:title="Institute of Zoology, Chinese Academy of Sciences" id="ABBRID0EJXBI" xlink:type="simple">IZCAS</abbrev>).</p></tp:treatment-sec><tp:treatment-sec sec-type="distribution" id="SECID0ENXBI"><title>Distribution.</title><p>China (*Inner Mongolia, *Hebei, *Shaanxi, Gansu, *Xinjiang), Central Asia, Russia, Europe (north to Finland, Sweden, Denmark, England), Turkey, Syria, Japan.</p></tp:treatment-sec><tp:treatment-sec><!--Section generated to contain objects referenced in tp:taxon-treatment.--><fig id="F1" position="float" orientation="portrait"><label>Figures 1–12.</label><caption><p>Genitalia, males, dorsal view. <bold>1</bold><italic><tp:taxon-name><tp:taxon-name-part taxon-name-part-type="genus" reg="Sphecodes">Sphecodes</tp:taxon-name-part><tp:taxon-name-part taxon-name-part-type="species" reg="albilabris">albilabris</tp:taxon-name-part></tp:taxon-name></italic> (Fabricius) <bold>2</bold><italic><tp:taxon-name><tp:taxon-name-part taxon-name-part-type="genus" reg="Sphecodes">S.</tp:taxon-name-part><tp:taxon-name-part taxon-name-part-type="species" reg="alternatus">alternatus</tp:taxon-name-part></tp:taxon-name></italic> Smith <bold>3</bold><italic><tp:taxon-name><tp:taxon-name-part taxon-name-part-type="genus" reg="Sphecodes">S.</tp:taxon-name-part><tp:taxon-name-part taxon-name-part-type="species" reg="crassus">crassus</tp:taxon-name-part></tp:taxon-name></italic> Thomson <bold>4</bold><italic><tp:taxon-name><tp:taxon-name-part taxon-name-part-type="genus" reg="Sphecodes">S.</tp:taxon-name-part><tp:taxon-name-part taxon-name-part-type="species" reg="cristatus">cristatus</tp:taxon-name-part></tp:taxon-name></italic> Hagens <bold>5</bold><italic><tp:taxon-name><tp:taxon-name-part taxon-name-part-type="genus" reg="Sphecodes">S.</tp:taxon-name-part><tp:taxon-name-part taxon-name-part-type="species" reg="ferruginatus">ferruginatus</tp:taxon-name-part></tp:taxon-name></italic> Hagens <bold>6</bold><italic><tp:taxon-name><tp:taxon-name-part taxon-name-part-type="genus" reg="Sphecodes">S.</tp:taxon-name-part><tp:taxon-name-part taxon-name-part-type="species" reg="ephippius">ephippius</tp:taxon-name-part></tp:taxon-name></italic> (Linné) <bold>7</bold><italic><tp:taxon-name><tp:taxon-name-part taxon-name-part-type="genus" reg="Sphecodes">S.</tp:taxon-name-part><tp:taxon-name-part taxon-name-part-type="species" reg="geoffrellus">geoffrellus</tp:taxon-name-part></tp:taxon-name></italic> (Kirby) <bold>8</bold><italic><tp:taxon-name><tp:taxon-name-part taxon-name-part-type="genus" reg="Sphecodes">S.</tp:taxon-name-part><tp:taxon-name-part taxon-name-part-type="species" reg="longulus">longulus</tp:taxon-name-part></tp:taxon-name></italic> Hagens <bold>9</bold><italic><tp:taxon-name><tp:taxon-name-part taxon-name-part-type="genus" reg="Sphecodes">S.</tp:taxon-name-part><tp:taxon-name-part taxon-name-part-type="species" reg="gibbus">gibbus</tp:taxon-name-part></tp:taxon-name></italic> (Linnaeus) <bold>10</bold><italic><tp:taxon-name><tp:taxon-name-part taxon-name-part-type="genus" reg="Sphecodes">S.</tp:taxon-name-part><tp:taxon-name-part taxon-name-part-type="species" reg="intermedius">intermedius</tp:taxon-name-part></tp:taxon-name></italic> Blüthgen <bold>11</bold><italic><tp:taxon-name><tp:taxon-name-part taxon-name-part-type="genus" reg="Sphecodes">S.</tp:taxon-name-part><tp:taxon-name-part taxon-name-part-type="species" reg="laticaudatus">laticaudatus</tp:taxon-name-part></tp:taxon-name></italic> Tsuneki <bold>12</bold><italic><tp:taxon-name><tp:taxon-name-part taxon-name-part-type="genus" reg="Sphecodes">S.</tp:taxon-name-part><tp:taxon-name-part taxon-name-part-type="species" reg="kozlovi">kozlovi</tp:taxon-name-part></tp:taxon-name></italic> Astafurova &amp; Proshchalykin. Scale bars: 0.25 mm.</p></caption><graphic xmlns:xlink="http://www.w3.org/1999/xlink" xlink:href="zookeys-792-015-g001.jpg" position="float" orientation="portrait" xlink:type="simple" id="oo_237324.jpg"/></fig><fig id="F3" position="float" orientation="portrait"><label>Figures 25–30.</label><caption><p>Head, females, frontal view. <bold>25</bold><italic><tp:taxon-name><tp:taxon-name-part taxon-name-part-type="genus" reg="Sphecodes">Sphecodes</tp:taxon-name-part><tp:taxon-name-part taxon-name-part-type="species" reg="ferruginatus">ferruginatus</tp:taxon-name-part></tp:taxon-name></italic> Hagens <bold>26</bold><italic><tp:taxon-name><tp:taxon-name-part taxon-name-part-type="genus" reg="Sphecodes">S.</tp:taxon-name-part><tp:taxon-name-part taxon-name-part-type="species" reg="longulus">longulus</tp:taxon-name-part></tp:taxon-name></italic> Hagens <bold>27</bold><italic><tp:taxon-name><tp:taxon-name-part taxon-name-part-type="genus" reg="Sphecodes">S.</tp:taxon-name-part><tp:taxon-name-part taxon-name-part-type="species" reg="miniatus">miniatus</tp:taxon-name-part></tp:taxon-name></italic> Hagens <bold>28</bold><italic><tp:taxon-name><tp:taxon-name-part taxon-name-part-type="genus" reg="Sphecodes">S.</tp:taxon-name-part><tp:taxon-name-part taxon-name-part-type="species" reg="nippon">nippon</tp:taxon-name-part></tp:taxon-name></italic> Meyer <bold>29</bold><italic><tp:taxon-name><tp:taxon-name-part taxon-name-part-type="genus" reg="Sphecodes">S.</tp:taxon-name-part><tp:taxon-name-part taxon-name-part-type="species" reg="schwarzi">schwarzi</tp:taxon-name-part></tp:taxon-name></italic> Astafurova &amp; Proshchalykin <bold>30</bold><italic><tp:taxon-name><tp:taxon-name-part taxon-name-part-type="genus" reg="Sphecodes">S.</tp:taxon-name-part><tp:taxon-name-part taxon-name-part-type="species" reg="tanoi">tanoi</tp:taxon-name-part></tp:taxon-name></italic> Tsuneki. Scale bars: 0.5 mm.</p></caption><graphic xmlns:xlink="http://www.w3.org/1999/xlink" xlink:href="zookeys-792-015-g003.jpg" position="float" orientation="portrait" xlink:type="simple" id="oo_237326.jpg"/></fig></tp:treatment-sec></tp:taxon-treatment>
