# Supplementary material for: New records of bees of the genus Sphecodes Latreille in the Palaearctic part of China (Hymenoptera, Halictidae)
Source: Zookeys. 2018 Oct 23;(792):15–44. doi: 10.3897/zookeys.792.28042 (PMC6207634; doi:10.3897/zookeys.792.28042)
Supplement: XML Treatment for Sphecodes nurekensis [file zookeys.792.28042-treatment17.xml]

<!DOCTYPE tp:taxon-treatment
  PUBLIC "-//TaxonX//DTD Taxonomic Treatment Publishing DTD v0 20100105//EN" "tax-treatment-NSO.dtd">
<tp:taxon-treatment xmlns:tp="http://www.plazi.org/taxpub"><tp:treatment-meta><kwd-group><label>Taxon classification</label><kwd><named-content xmlns:xlink="http://www.w3.org/1999/xlink" content-type="kingdom">Animalia</named-content></kwd><kwd><named-content xmlns:xlink="http://www.w3.org/1999/xlink" content-type="order">Hymenoptera</named-content></kwd><kwd><named-content xmlns:xlink="http://www.w3.org/1999/xlink" content-type="family">Halictidae</named-content></kwd></kwd-group><mixed-citation publication-type="journal"><person-group><name><surname>Astafurova</surname><given-names>Yulia V.</given-names></name><name><surname>Proshchalykin</surname><given-names>Maxim Yu.</given-names></name><name><surname>Niu</surname><given-names>Ze-qing</given-names></name><name><surname>Zhu</surname><given-names>Chao-dong</given-names></name></person-group><article-title>New records of bees of the genus <italic><tp:taxon-name><tp:taxon-name-part taxon-name-part-type="genus" reg="Sphecodes">Sphecodes</tp:taxon-name-part></tp:taxon-name></italic> Latreille in the Palaearctic part of China (<tp:taxon-name><tp:taxon-name-part taxon-name-part-type="order">Hymenoptera</tp:taxon-name-part></tp:taxon-name>, <tp:taxon-name><tp:taxon-name-part taxon-name-part-type="family">Halictidae</tp:taxon-name-part></tp:taxon-name>)</article-title><source>Zookeys</source><day>23</day><month>10</month><year>2018</year><volume>2018</volume><issue>792</issue><fpage>15</fpage><lpage>44</lpage><pub-id pub-id-type="doi">10.3897/zookeys.792.28042</pub-id></mixed-citation></tp:treatment-meta><tp:nomenclature><tp:taxon-name>
            <tp:taxon-name-part taxon-name-part-type="genus" reg="Sphecodes">Sphecodes</tp:taxon-name-part>
            <tp:taxon-name-part taxon-name-part-type="species" reg="nurekensis">nurekensis</tp:taxon-name-part>
          </tp:taxon-name><tp:taxon-authority>Warncke, 1992</tp:taxon-authority><xref ref-type="fig" rid="F2">Figure 18</xref><!--PageBreak--><!--PageBreak--></tp:nomenclature><tp:treatment-sec sec-type="material" id="SECID0EEJCI"><title>Material examined.</title><p>CHINA: <italic>Xinjiang</italic>, 1 ♂, Bugas near Khami [N43°14’ E93°50’], 20.VIII.1895, leg. <abbrev xmlns:xlink="http://www.w3.org/1999/xlink" xlink:title="Vsevolod Roborovsky" id="ABBRID0ERJCI" xlink:type="simple">VR</abbrev>, <abbrev xmlns:xlink="http://www.w3.org/1999/xlink" xlink:title="Petr Kozlov" id="ABBRID0EVJCI" xlink:type="simple">PK</abbrev> (ZISP); 1 ♂, Ürümqi [<named-content xmlns:xlink="http://www.w3.org/1999/xlink" content-type="dwc:verbatimCoordinates" xlink:type="simple"><named-content content-type="geo-json" specific-use="{&#34;type&#34;:&#34;Point&#34;,&#34;coordinates&#34;:[87.533333,43.466667]}" id="NCID0E3JCI" xlink:type="simple">43°28'N, 87°32'E</named-content></named-content>], 980 m, 2.IX.1959, leg. S.-Y. Wang (<abbrev xmlns:xlink="http://www.w3.org/1999/xlink" xlink:title="Institute of Zoology, Chinese Academy of Sciences" id="ABBRID0EBKCI" xlink:type="simple">IZCAS</abbrev>).</p></tp:treatment-sec><tp:treatment-sec sec-type="distribution" id="SECID0EFKCI"><title>Distribution.</title><p>*China (Xinjiang), Tajikistan.</p><!--PageBreak--></tp:treatment-sec><tp:treatment-sec><!--Section generated to contain objects referenced in tp:taxon-treatment.--><fig id="F2" position="float" orientation="portrait"><label>Figures 13–24.</label><caption><p>Genitalia, males, dorsal view. <bold>13</bold><italic><tp:taxon-name><tp:taxon-name-part taxon-name-part-type="genus" reg="Sphecodes">Sphecodes</tp:taxon-name-part><tp:taxon-name-part taxon-name-part-type="species" reg="maruyamanus">maruyamanus</tp:taxon-name-part></tp:taxon-name></italic> Tsuneki <bold>14</bold><italic><tp:taxon-name><tp:taxon-name-part taxon-name-part-type="genus" reg="Sphecodes">S.</tp:taxon-name-part><tp:taxon-name-part taxon-name-part-type="species" reg="miniatus">miniatus</tp:taxon-name-part></tp:taxon-name></italic> Hagens <bold>15</bold><italic><tp:taxon-name><tp:taxon-name-part taxon-name-part-type="genus" reg="Sphecodes">S.</tp:taxon-name-part><tp:taxon-name-part taxon-name-part-type="species" reg="monilicornis">monilicornis</tp:taxon-name-part></tp:taxon-name></italic> (Kirby) <bold>16</bold><italic><tp:taxon-name><tp:taxon-name-part taxon-name-part-type="genus" reg="Sphecodes">S.</tp:taxon-name-part><tp:taxon-name-part taxon-name-part-type="species" reg="murotai">murotai</tp:taxon-name-part></tp:taxon-name></italic> Tsuneki <bold>17</bold><italic><tp:taxon-name><tp:taxon-name-part taxon-name-part-type="genus" reg="Sphecodes">S.</tp:taxon-name-part><tp:taxon-name-part taxon-name-part-type="species" reg="schwarzi">schwarzi</tp:taxon-name-part></tp:taxon-name></italic> Astafurova &amp; Proshchalykin <bold>18</bold><italic><tp:taxon-name><tp:taxon-name-part taxon-name-part-type="genus" reg="Sphecodes">S.</tp:taxon-name-part><tp:taxon-name-part taxon-name-part-type="species" reg="nurekensis">nurekensis</tp:taxon-name-part></tp:taxon-name></italic> Warncke <bold>19</bold><italic><tp:taxon-name><tp:taxon-name-part taxon-name-part-type="genus" reg="Sphecodes">S.</tp:taxon-name-part><tp:taxon-name-part taxon-name-part-type="species" reg="pieli">pieli</tp:taxon-name-part></tp:taxon-name></italic> Cockerell <bold>20</bold><italic><tp:taxon-name><tp:taxon-name-part taxon-name-part-type="genus" reg="Sphecodes">S.</tp:taxon-name-part><tp:taxon-name-part taxon-name-part-type="species" reg="pinguiculus">pinguiculus</tp:taxon-name-part></tp:taxon-name></italic> Pérez <bold>21</bold><italic><tp:taxon-name><tp:taxon-name-part taxon-name-part-type="genus" reg="Sphecodes">S.</tp:taxon-name-part><tp:taxon-name-part taxon-name-part-type="species" reg="olivieri">olivieri</tp:taxon-name-part></tp:taxon-name></italic> Lepeletier de Saint Fargeau <bold>22</bold><italic><tp:taxon-name><tp:taxon-name-part taxon-name-part-type="genus" reg="Sphecodes">S.</tp:taxon-name-part><tp:taxon-name-part taxon-name-part-type="species" reg="puncticeps">puncticeps</tp:taxon-name-part></tp:taxon-name></italic> Thomson <bold>23</bold><italic><tp:taxon-name><tp:taxon-name-part taxon-name-part-type="genus" reg="Sphecodes">S.</tp:taxon-name-part><tp:taxon-name-part taxon-name-part-type="species" reg="scabricollis">scabricollis</tp:taxon-name-part></tp:taxon-name></italic> Wesmael <bold>24</bold><italic><tp:taxon-name><tp:taxon-name-part taxon-name-part-type="genus" reg="Sphecodes">S.</tp:taxon-name-part><tp:taxon-name-part taxon-name-part-type="species" reg="tanoi">tanoi</tp:taxon-name-part></tp:taxon-name></italic> Tsuneki. Scale bars: 0.25 mm.</p></caption><graphic xmlns:xlink="http://www.w3.org/1999/xlink" xlink:href="zookeys-792-015-g002.jpg" position="float" orientation="portrait" xlink:type="simple" id="oo_237325.jpg"/></fig></tp:treatment-sec></tp:taxon-treatment>
