# Supplementary material for: New records of bees of the genus Sphecodes Latreille in the Palaearctic part of China (Hymenoptera, Halictidae)
Source: Zookeys. 2018 Oct 23;(792):15–44. doi: 10.3897/zookeys.792.28042 (PMC6207634; doi:10.3897/zookeys.792.28042)
Supplement: XML Treatment for Sphecodes olivieri [file zookeys.792.28042-treatment18.xml]

<!DOCTYPE tp:taxon-treatment
  PUBLIC "-//TaxonX//DTD Taxonomic Treatment Publishing DTD v0 20100105//EN" "tax-treatment-NSO.dtd">
<tp:taxon-treatment xmlns:tp="http://www.plazi.org/taxpub"><tp:treatment-meta><kwd-group><label>Taxon classification</label><kwd><named-content xmlns:xlink="http://www.w3.org/1999/xlink" content-type="kingdom">Animalia</named-content></kwd><kwd><named-content xmlns:xlink="http://www.w3.org/1999/xlink" content-type="order">Hymenoptera</named-content></kwd><kwd><named-content xmlns:xlink="http://www.w3.org/1999/xlink" content-type="family">Halictidae</named-content></kwd></kwd-group><mixed-citation publication-type="journal"><person-group><name><surname>Astafurova</surname><given-names>Yulia V.</given-names></name><name><surname>Proshchalykin</surname><given-names>Maxim Yu.</given-names></name><name><surname>Niu</surname><given-names>Ze-qing</given-names></name><name><surname>Zhu</surname><given-names>Chao-dong</given-names></name></person-group><article-title>New records of bees of the genus <italic><tp:taxon-name><tp:taxon-name-part taxon-name-part-type="genus" reg="Sphecodes">Sphecodes</tp:taxon-name-part></tp:taxon-name></italic> Latreille in the Palaearctic part of China (<tp:taxon-name><tp:taxon-name-part taxon-name-part-type="order">Hymenoptera</tp:taxon-name-part></tp:taxon-name>, <tp:taxon-name><tp:taxon-name-part taxon-name-part-type="family">Halictidae</tp:taxon-name-part></tp:taxon-name>)</article-title><source>Zookeys</source><day>23</day><month>10</month><year>2018</year><volume>2018</volume><issue>792</issue><fpage>15</fpage><lpage>44</lpage><pub-id pub-id-type="doi">10.3897/zookeys.792.28042</pub-id></mixed-citation></tp:treatment-meta><tp:nomenclature><tp:taxon-name>
            <tp:taxon-name-part taxon-name-part-type="genus" reg="Sphecodes">Sphecodes</tp:taxon-name-part>
            <tp:taxon-name-part taxon-name-part-type="species" reg="olivieri">olivieri</tp:taxon-name-part>
          </tp:taxon-name><tp:taxon-authority>Lepeletier de Saint-Fargeau, 1825</tp:taxon-authority><xref ref-type="fig" rid="F2">Figs 21</xref><xref ref-type="fig" rid="F5">, 37</xref></tp:nomenclature><tp:treatment-sec sec-type="material" id="SECID0E5LCI"><title>Material examined.</title><p>CHINA: <italic>Gansu</italic>, 1 ♀, 2 ♂♂, oasis Sachjou [Dunhuang] [<named-content xmlns:xlink="http://www.w3.org/1999/xlink" content-type="dwc:verbatimCoordinates" xlink:type="simple"><named-content content-type="geo-json" specific-use="{&#34;type&#34;:&#34;Point&#34;,&#34;coordinates&#34;:[94.666667,40.150000]}" id="NCID0EJMCI" xlink:type="simple">40°09'N, 94°40'E</named-content></named-content>], Gashun Gobi desert, 24.VII, 1–3.VIII.1895, leg. <abbrev xmlns:xlink="http://www.w3.org/1999/xlink" xlink:title="Vsevolod Roborovsky" id="ABBRID0EOMCI" xlink:type="simple">VR</abbrev>, <abbrev xmlns:xlink="http://www.w3.org/1999/xlink" xlink:title="Petr Kozlov" id="ABBRID0ESMCI" xlink:type="simple">PK</abbrev> (ZISP); 1 ♂, Zhangye [<named-content xmlns:xlink="http://www.w3.org/1999/xlink" content-type="dwc:verbatimCoordinates" xlink:type="simple"><named-content content-type="geo-json" specific-use="{&#34;type&#34;:&#34;Point&#34;,&#34;coordinates&#34;:[100.233333,38.533333]}" id="NCID0EZMCI" xlink:type="simple">38°32'N, 100°14'E</named-content></named-content>], 1450 m, 29.VII.1957, leg. Y.-R. Zhang (<abbrev xmlns:xlink="http://www.w3.org/1999/xlink" xlink:title="Institute of Zoology, Chinese Academy of Sciences" id="ABBRID0E5MCI" xlink:type="simple">IZCAS</abbrev>); <italic>Xinjiang</italic>, 117 ♂♂, Bugas near Khami [<named-content xmlns:xlink="http://www.w3.org/1999/xlink" content-type="dwc:verbatimCoordinates" xlink:type="simple"><named-content content-type="geo-json" specific-use="{&#34;type&#34;:&#34;Point&#34;,&#34;coordinates&#34;:[93.833333,43.233333]}" id="NCID0EMNCI" xlink:type="simple">43°14'N, 93°50'E</named-content></named-content>], 20.VIII-8.IX.1895, leg. <abbrev xmlns:xlink="http://www.w3.org/1999/xlink" xlink:title="Vsevolod Roborovsky" id="ABBRID0ERNCI" xlink:type="simple">VR</abbrev>, <abbrev xmlns:xlink="http://www.w3.org/1999/xlink" xlink:title="Petr Kozlov" id="ABBRID0EVNCI" xlink:type="simple">PK</abbrev> (ZISP); 3 ♀♀, Manas Xian [<named-content xmlns:xlink="http://www.w3.org/1999/xlink" content-type="dwc:verbatimCoordinates" xlink:type="simple"><named-content content-type="geo-json" specific-use="{&#34;type&#34;:&#34;Point&#34;,&#34;coordinates&#34;:[86.116667,44.166667]}" id="NCID0E3NCI" xlink:type="simple">44°10'N, 86°07'E</named-content></named-content>], 400 m, 9.VI.1953, leg. C.-P. Hong (<abbrev xmlns:xlink="http://www.w3.org/1999/xlink" xlink:title="Institute of Zoology, Chinese Academy of Sciences" id="ABBRID0EBOCI" xlink:type="simple">IZCAS</abbrev>); 1 ♀, idem, 9.VI.1953, leg. W.-Y. Yang (<abbrev xmlns:xlink="http://www.w3.org/1999/xlink" xlink:title="Institute of Zoology, Chinese Academy of Sciences" id="ABBRID0EFOCI" xlink:type="simple">IZCAS</abbrev>); 1 ♂, Manas Xian, Shihezi [<named-content xmlns:xlink="http://www.w3.org/1999/xlink" content-type="dwc:verbatimCoordinates" xlink:type="simple"><named-content content-type="geo-json" specific-use="{&#34;type&#34;:&#34;Point&#34;,&#34;coordinates&#34;:[86.000000,44.116667]}" id="NCID0EMOCI" xlink:type="simple">44°07'N, 86°00'E</named-content></named-content>], 500 m, 27.VIII.1959, leg. C.-Q. Li (<abbrev xmlns:xlink="http://www.w3.org/1999/xlink" xlink:title="Institute of Zoology, Chinese Academy of Sciences" id="ABBRID0EROCI" xlink:type="simple">IZCAS</abbrev>); 1 ♂, Burqin Xian [<named-content xmlns:xlink="http://www.w3.org/1999/xlink" content-type="dwc:verbatimCoordinates" xlink:type="simple"><named-content content-type="geo-json" specific-use="{&#34;type&#34;:&#34;Point&#34;,&#34;coordinates&#34;:[86.533333,47.416667]}" id="NCID0EYOCI" xlink:type="simple">47°25'N, 86°32'E</named-content></named-content>], 480 m, 25.VIII.1960, leg. S.-Y. Wang (<abbrev xmlns:xlink="http://www.w3.org/1999/xlink" xlink:title="Institute of Zoology, Chinese Academy of Sciences" id="ABBRID0E4OCI" xlink:type="simple">IZCAS</abbrev>); 1 ♂, Turpan Xian [<named-content xmlns:xlink="http://www.w3.org/1999/xlink" content-type="dwc:verbatimCoordinates" xlink:type="simple"><named-content content-type="geo-json" specific-use="{&#34;type&#34;:&#34;Point&#34;,&#34;coordinates&#34;:[89.116667,42.533333]}" id="NCID0EEPCI" xlink:type="simple">42°32'N, 89°07'E</named-content></named-content>], 30.VI.1958 (<abbrev xmlns:xlink="http://www.w3.org/1999/xlink" xlink:title="Institute of Zoology, Chinese Academy of Sciences" id="ABBRID0EJPCI" xlink:type="simple">IZCAS</abbrev>).</p></tp:treatment-sec><tp:treatment-sec sec-type="distribution" id="SECID0ENPCI"><title>Distribution.</title><p>*China (Gansu, Xinjiang), Central Asia, South Europe, Russia (south of European part), Caucasus, Turkey, Iran, Pakistan, India, Israel, United Arab Emirates, Qatar, North Africa.</p></tp:treatment-sec><tp:treatment-sec><!--Section generated to contain objects referenced in tp:taxon-treatment.--><fig id="F2" position="float" orientation="portrait"><label>Figures 13–24.</label><caption><p>Genitalia, males, dorsal view. <bold>13</bold><italic><tp:taxon-name><tp:taxon-name-part taxon-name-part-type="genus" reg="Sphecodes">Sphecodes</tp:taxon-name-part><tp:taxon-name-part taxon-name-part-type="species" reg="maruyamanus">maruyamanus</tp:taxon-name-part></tp:taxon-name></italic> Tsuneki <bold>14</bold><italic><tp:taxon-name><tp:taxon-name-part taxon-name-part-type="genus" reg="Sphecodes">S.</tp:taxon-name-part><tp:taxon-name-part taxon-name-part-type="species" reg="miniatus">miniatus</tp:taxon-name-part></tp:taxon-name></italic> Hagens <bold>15</bold><italic><tp:taxon-name><tp:taxon-name-part taxon-name-part-type="genus" reg="Sphecodes">S.</tp:taxon-name-part><tp:taxon-name-part taxon-name-part-type="species" reg="monilicornis">monilicornis</tp:taxon-name-part></tp:taxon-name></italic> (Kirby) <bold>16</bold><italic><tp:taxon-name><tp:taxon-name-part taxon-name-part-type="genus" reg="Sphecodes">S.</tp:taxon-name-part><tp:taxon-name-part taxon-name-part-type="species" reg="murotai">murotai</tp:taxon-name-part></tp:taxon-name></italic> Tsuneki <bold>17</bold><italic><tp:taxon-name><tp:taxon-name-part taxon-name-part-type="genus" reg="Sphecodes">S.</tp:taxon-name-part><tp:taxon-name-part taxon-name-part-type="species" reg="schwarzi">schwarzi</tp:taxon-name-part></tp:taxon-name></italic> Astafurova &amp; Proshchalykin <bold>18</bold><italic><tp:taxon-name><tp:taxon-name-part taxon-name-part-type="genus" reg="Sphecodes">S.</tp:taxon-name-part><tp:taxon-name-part taxon-name-part-type="species" reg="nurekensis">nurekensis</tp:taxon-name-part></tp:taxon-name></italic> Warncke <bold>19</bold><italic><tp:taxon-name><tp:taxon-name-part taxon-name-part-type="genus" reg="Sphecodes">S.</tp:taxon-name-part><tp:taxon-name-part taxon-name-part-type="species" reg="pieli">pieli</tp:taxon-name-part></tp:taxon-name></italic> Cockerell <bold>20</bold><italic><tp:taxon-name><tp:taxon-name-part taxon-name-part-type="genus" reg="Sphecodes">S.</tp:taxon-name-part><tp:taxon-name-part taxon-name-part-type="species" reg="pinguiculus">pinguiculus</tp:taxon-name-part></tp:taxon-name></italic> Pérez <bold>21</bold><italic><tp:taxon-name><tp:taxon-name-part taxon-name-part-type="genus" reg="Sphecodes">S.</tp:taxon-name-part><tp:taxon-name-part taxon-name-part-type="species" reg="olivieri">olivieri</tp:taxon-name-part></tp:taxon-name></italic> Lepeletier de Saint Fargeau <bold>22</bold><italic><tp:taxon-name><tp:taxon-name-part taxon-name-part-type="genus" reg="Sphecodes">S.</tp:taxon-name-part><tp:taxon-name-part taxon-name-part-type="species" reg="puncticeps">puncticeps</tp:taxon-name-part></tp:taxon-name></italic> Thomson <bold>23</bold><italic><tp:taxon-name><tp:taxon-name-part taxon-name-part-type="genus" reg="Sphecodes">S.</tp:taxon-name-part><tp:taxon-name-part taxon-name-part-type="species" reg="scabricollis">scabricollis</tp:taxon-name-part></tp:taxon-name></italic> Wesmael <bold>24</bold><italic><tp:taxon-name><tp:taxon-name-part taxon-name-part-type="genus" reg="Sphecodes">S.</tp:taxon-name-part><tp:taxon-name-part taxon-name-part-type="species" reg="tanoi">tanoi</tp:taxon-name-part></tp:taxon-name></italic> Tsuneki. Scale bars: 0.25 mm.</p></caption><graphic xmlns:xlink="http://www.w3.org/1999/xlink" xlink:href="zookeys-792-015-g002.jpg" position="float" orientation="portrait" xlink:type="simple" id="oo_237325.jpg"/></fig><fig id="F5" position="float" orientation="portrait"><label>Figures 37–40.</label><caption><p>Diagnostic characters of <italic><tp:taxon-name><tp:taxon-name-part taxon-name-part-type="genus" reg="Sphecodes">Sphecodes</tp:taxon-name-part></tp:taxon-name></italic> species, females. <bold>37–39</bold> vertex, dorso-lateral view <bold>40</bold> preoccipital carina and gena, dorso-lateral view <bold>37</bold><italic><tp:taxon-name><tp:taxon-name-part taxon-name-part-type="genus" reg="Sphecodes">Sphecodes</tp:taxon-name-part><tp:taxon-name-part taxon-name-part-type="species" reg="olivieri">olivieri</tp:taxon-name-part></tp:taxon-name></italic> Lepeletier de Saint Fargeau <bold>38</bold><italic><tp:taxon-name><tp:taxon-name-part taxon-name-part-type="genus" reg="Sphecodes">S.</tp:taxon-name-part><tp:taxon-name-part taxon-name-part-type="species" reg="pieli">pieli</tp:taxon-name-part></tp:taxon-name></italic> Cockerell <bold>39</bold><italic><tp:taxon-name><tp:taxon-name-part taxon-name-part-type="genus" reg="Sphecodes">S.</tp:taxon-name-part><tp:taxon-name-part taxon-name-part-type="species" reg="kozlovi">kozlovi</tp:taxon-name-part></tp:taxon-name></italic> Astafurova &amp; Proshchalykin <bold>40</bold><italic><tp:taxon-name><tp:taxon-name-part taxon-name-part-type="genus" reg="Sphecodes">S.</tp:taxon-name-part><tp:taxon-name-part taxon-name-part-type="species" reg="scabricollis">scabricollis</tp:taxon-name-part></tp:taxon-name></italic> Wesmael. Scale bars: 0.25 mm.</p></caption><graphic xmlns:xlink="http://www.w3.org/1999/xlink" xlink:href="zookeys-792-015-g005.jpg" position="float" orientation="portrait" xlink:type="simple" id="oo_237328.jpg"/></fig></tp:treatment-sec></tp:taxon-treatment>
