# Supplementary material for: New records of bees of the genus Sphecodes Latreille in the Palaearctic part of China (Hymenoptera, Halictidae)
Source: Zookeys. 2018 Oct 23;(792):15–44. doi: 10.3897/zookeys.792.28042 (PMC6207634; doi:10.3897/zookeys.792.28042)
Supplement: XML Treatment for Sphecodes scabricollis [file zookeys.792.28042-treatment23.xml]

<!DOCTYPE tp:taxon-treatment
  PUBLIC "-//TaxonX//DTD Taxonomic Treatment Publishing DTD v0 20100105//EN" "tax-treatment-NSO.dtd">
<tp:taxon-treatment xmlns:tp="http://www.plazi.org/taxpub"><tp:treatment-meta><kwd-group><label>Taxon classification</label><kwd><named-content xmlns:xlink="http://www.w3.org/1999/xlink" content-type="kingdom">Animalia</named-content></kwd><kwd><named-content xmlns:xlink="http://www.w3.org/1999/xlink" content-type="order">Hymenoptera</named-content></kwd><kwd><named-content xmlns:xlink="http://www.w3.org/1999/xlink" content-type="family">Halictidae</named-content></kwd></kwd-group><mixed-citation publication-type="journal"><person-group><name><surname>Astafurova</surname><given-names>Yulia V.</given-names></name><name><surname>Proshchalykin</surname><given-names>Maxim Yu.</given-names></name><name><surname>Niu</surname><given-names>Ze-qing</given-names></name><name><surname>Zhu</surname><given-names>Chao-dong</given-names></name></person-group><article-title>New records of bees of the genus <italic><tp:taxon-name><tp:taxon-name-part taxon-name-part-type="genus" reg="Sphecodes">Sphecodes</tp:taxon-name-part></tp:taxon-name></italic> Latreille in the Palaearctic part of China (<tp:taxon-name><tp:taxon-name-part taxon-name-part-type="order">Hymenoptera</tp:taxon-name-part></tp:taxon-name>, <tp:taxon-name><tp:taxon-name-part taxon-name-part-type="family">Halictidae</tp:taxon-name-part></tp:taxon-name>)</article-title><source>Zookeys</source><day>23</day><month>10</month><year>2018</year><volume>2018</volume><issue>792</issue><fpage>15</fpage><lpage>44</lpage><pub-id pub-id-type="doi">10.3897/zookeys.792.28042</pub-id></mixed-citation></tp:treatment-meta><tp:nomenclature><tp:taxon-name>
            <tp:taxon-name-part taxon-name-part-type="genus" reg="Sphecodes">Sphecodes</tp:taxon-name-part>
            <tp:taxon-name-part taxon-name-part-type="species" reg="scabricollis">scabricollis</tp:taxon-name-part>
          </tp:taxon-name><tp:taxon-authority>Wesmael, 1835</tp:taxon-authority><xref ref-type="fig" rid="F2">Figs 23</xref><xref ref-type="fig" rid="F5">, 40</xref></tp:nomenclature><tp:treatment-sec sec-type="material" id="SECID0E3DDI"><title>Material examined.</title><p>CHINA: <italic>Heilongjiang</italic>, 2 ♀♀, Harbin [<named-content xmlns:xlink="http://www.w3.org/1999/xlink" content-type="dwc:verbatimCoordinates" xlink:type="simple"><named-content content-type="geo-json" specific-use="{&#34;type&#34;:&#34;Point&#34;,&#34;coordinates&#34;:[126.650000,45.766667]}" id="NCID0EMEDI" xlink:type="simple">45°46'N, 126°39'E</named-content></named-content>], 11.VII.1954 (<abbrev xmlns:xlink="http://www.w3.org/1999/xlink" xlink:title="Institute of Zoology, Chinese Academy of Sciences" id="ABBRID0EREDI" xlink:type="simple">IZCAS</abbrev>); 1 ♀, idem, 8.VII.1955 (<abbrev xmlns:xlink="http://www.w3.org/1999/xlink" xlink:title="Institute of Zoology, Chinese Academy of Sciences" id="ABBRID0EVEDI" xlink:type="simple">IZCAS</abbrev>); 1 ♀, idem, 19.VII.1955 (<abbrev xmlns:xlink="http://www.w3.org/1999/xlink" xlink:title="Institute of Zoology, Chinese Academy of Sciences" id="ABBRID0EZEDI" xlink:type="simple">IZCAS</abbrev>); 1 ♀, idem, 20.VII.1955 (<abbrev xmlns:xlink="http://www.w3.org/1999/xlink" xlink:title="Institute of Zoology, Chinese Academy of Sciences" id="ABBRID0E4EDI" xlink:type="simple">IZCAS</abbrev>); 2 ♀♀, idem, 25.VII.1955 (<abbrev xmlns:xlink="http://www.w3.org/1999/xlink" xlink:title="Institute of Zoology, Chinese Academy of Sciences" id="ABBRID0EBFDI" xlink:type="simple">IZCAS</abbrev>); 1 ♂, idem, 8.VII.1955 (<abbrev xmlns:xlink="http://www.w3.org/1999/xlink" xlink:title="Institute of Zoology, Chinese Academy of Sciences" id="ABBRID0EFFDI" xlink:type="simple">IZCAS</abbrev>), 2 ♂♂, idem, 25.VII.1955 (<abbrev xmlns:xlink="http://www.w3.org/1999/xlink" xlink:title="Institute of Zoology, Chinese Academy of Sciences" id="ABBRID0EJFDI" xlink:type="simple">IZCAS</abbrev>); 1 ♂, idem, 11.IX.1955 (<abbrev xmlns:xlink="http://www.w3.org/1999/xlink" xlink:title="Institute of Zoology, Chinese Academy of Sciences" id="ABBRID0ENFDI" xlink:type="simple">IZCAS</abbrev>); <italic>Liaoning</italic>, 1 ♂, Guicheng [<named-content xmlns:xlink="http://www.w3.org/1999/xlink" content-type="dwc:verbatimCoordinates" xlink:type="simple"><named-content content-type="geo-json" specific-use="{&#34;type&#34;:&#34;Point&#34;,&#34;coordinates&#34;:[126.250000,43.666667]}" id="NCID0E2FDI" xlink:type="simple">43°40'N, 126°15'E</named-content></named-content>], 10.VII.1962, leg. T.-L. Cheng (<abbrev xmlns:xlink="http://www.w3.org/1999/xlink" xlink:title="Institute of Zoology, Chinese Academy of Sciences" id="ABBRID0EAGDI" xlink:type="simple">IZCAS</abbrev>); <italic>Beijing</italic>, 1 ♂, Changping district, Liucun town, Wangjiayuan village [<named-content xmlns:xlink="http://www.w3.org/1999/xlink" content-type="dwc:verbatimCoordinates" xlink:type="simple"><named-content content-type="geo-json" specific-use="{&#34;type&#34;:&#34;Point&#34;,&#34;coordinates&#34;:[116.000000,40.200000]}" id="NCID0EJGDI" xlink:type="simple">40°12'N, 116°00'E</named-content></named-content>], 5.IX.2011, leg. F. Yuan (<abbrev xmlns:xlink="http://www.w3.org/1999/xlink" xlink:title="Institute of Zoology, Chinese Academy of Sciences" id="ABBRID0EOGDI" xlink:type="simple">IZCAS</abbrev>); 16 ♂♂, Wofosi [<named-content xmlns:xlink="http://www.w3.org/1999/xlink" content-type="dwc:verbatimCoordinates" xlink:type="simple"><named-content content-type="geo-json" specific-use="{&#34;type&#34;:&#34;Point&#34;,&#34;coordinates&#34;:[115.166667,40.050000]}" id="NCID0EVGDI" xlink:type="simple">40°03'N, 115°10'E</named-content></named-content>], 18.IX.1981, leg. Y.-R. Wu (<abbrev xmlns:xlink="http://www.w3.org/1999/xlink" xlink:title="Institute of Zoology, Chinese Academy of Sciences" id="ABBRID0E1GDI" xlink:type="simple">IZCAS</abbrev>); 2 ♂♂, idem, 10.IX.1981, leg. Q. Zhou (<abbrev xmlns:xlink="http://www.w3.org/1999/xlink" xlink:title="Institute of Zoology, Chinese Academy of Sciences" id="ABBRID0E5GDI" xlink:type="simple">IZCAS</abbrev>); 2 ♀♀, idem, 10.IX.1981, leg. W.-Z. Ma (<abbrev xmlns:xlink="http://www.w3.org/1999/xlink" xlink:title="Institute of Zoology, Chinese Academy of Sciences" id="ABBRID0ECHDI" xlink:type="simple">IZCAS</abbrev>); 1 ♀, Bada Ling [<named-content xmlns:xlink="http://www.w3.org/1999/xlink" content-type="dwc:verbatimCoordinates" xlink:type="simple"><named-content content-type="geo-json" specific-use="{&#34;type&#34;:&#34;Point&#34;,&#34;coordinates&#34;:[115.966667,40.366667]}" id="NCID0EJHDI" xlink:type="simple">40°22'N, 115°58'E</named-content></named-content>], 3.IX.1981, leg. P.-Y. Yu (<abbrev xmlns:xlink="http://www.w3.org/1999/xlink" xlink:title="Institute of Zoology, Chinese Academy of Sciences" id="ABBRID0EOHDI" xlink:type="simple">IZCAS</abbrev>); 1 ♂, idem, 28.VIII.1974 (<abbrev xmlns:xlink="http://www.w3.org/1999/xlink" xlink:title="Institute of Zoology, Chinese Academy of Sciences" id="ABBRID0ESHDI" xlink:type="simple">IZCAS</abbrev>); 1 ♂, 13.VIII.1981 (<abbrev xmlns:xlink="http://www.w3.org/1999/xlink" xlink:title="Institute of Zoology, Chinese Academy of Sciences" id="ABBRID0EWHDI" xlink:type="simple">IZCAS</abbrev>); 1 ♂, 20.VIII.1988, leg. Y.-S. Shi (<abbrev xmlns:xlink="http://www.w3.org/1999/xlink" xlink:title="Institute of Zoology, Chinese Academy of Sciences" id="ABBRID0E1HDI" xlink:type="simple">IZCAS</abbrev>); 1 ♂, idem, 30.VIII.1977, leg. S.-F. Wang (<abbrev xmlns:xlink="http://www.w3.org/1999/xlink" xlink:title="Institute of Zoology, Chinese Academy of Sciences" id="ABBRID0E5HDI" xlink:type="simple">IZCAS</abbrev>); 1 ♂, idem, 25.VIII.1981, leg. Q. Zhou (<abbrev xmlns:xlink="http://www.w3.org/1999/xlink" xlink:title="Institute of Zoology, Chinese Academy of Sciences" id="ABBRID0ECIDI" xlink:type="simple">IZCAS</abbrev>); 1 ♀, idem, 7.IX.1982, leg. Z.-C. Jin (<abbrev xmlns:xlink="http://www.w3.org/1999/xlink" xlink:title="Institute of Zoology, Chinese Academy of Sciences" id="ABBRID0EGIDI" xlink:type="simple">IZCAS</abbrev>); 1 ♂, Xiangshan [<named-content xmlns:xlink="http://www.w3.org/1999/xlink" content-type="dwc:verbatimCoordinates" xlink:type="simple"><named-content content-type="geo-json" specific-use="{&#34;type&#34;:&#34;Point&#34;,&#34;coordinates&#34;:[116.200000,39.900000]}" id="NCID0ENIDI" xlink:type="simple">39°54'N, 116°12'E</named-content></named-content>], 22.IX.1983, leg. J.-G. Fan (<abbrev xmlns:xlink="http://www.w3.org/1999/xlink" xlink:title="Institute of Zoology, Chinese Academy of Sciences" id="ABBRID0ESIDI" xlink:type="simple">IZCAS</abbrev>); 4 ♀♀, Qinglongqiao [<named-content xmlns:xlink="http://www.w3.org/1999/xlink" content-type="dwc:verbatimCoordinates" xlink:type="simple"><named-content content-type="geo-json" specific-use="{&#34;type&#34;:&#34;Point&#34;,&#34;coordinates&#34;:[116.350000,39.900000]}" id="NCID0EZIDI" xlink:type="simple">39°54'N, 116°21'E</named-content></named-content>], 5.IX.1988, leg. H.-L. Xu (<abbrev xmlns:xlink="http://www.w3.org/1999/xlink" xlink:title="Institute of Zoology, Chinese Academy of Sciences" id="ABBRID0E5IDI" xlink:type="simple">IZCAS</abbrev>); 1 ♂, idem, 12.V.1981, leg. Y.-R. Wu (<abbrev xmlns:xlink="http://www.w3.org/1999/xlink" xlink:title="Institute of Zoology, Chinese Academy of Sciences" id="ABBRID0ECJDI" xlink:type="simple">IZCAS</abbrev>); 4 ♀♀, 1 ♂, Beijing [<named-content xmlns:xlink="http://www.w3.org/1999/xlink" content-type="dwc:verbatimCoordinates" xlink:type="simple"><named-content content-type="geo-json" specific-use="{&#34;type&#34;:&#34;Point&#34;,&#34;coordinates&#34;:[116.400000,39.916667]}" id="NCID0EJJDI" xlink:type="simple">39°55'N, 116°24'E</named-content></named-content>], 28.VIII.1973, leg. Y.-R. Wu (<abbrev xmlns:xlink="http://www.w3.org/1999/xlink" xlink:title="Institute of Zoology, Chinese Academy of Sciences" id="ABBRID0EOJDI" xlink:type="simple">IZCAS</abbrev>); 3 ♂♂, idem, 28.VIII.1973, leg. S.-F. Wang (<abbrev xmlns:xlink="http://www.w3.org/1999/xlink" xlink:title="Institute of Zoology, Chinese Academy of Sciences" id="ABBRID0ESJDI" xlink:type="simple">IZCAS</abbrev>); <italic>Shaanxi</italic>, 2 ♀♀, Qihling Mts., 6 km E Xunyangba [<named-content xmlns:xlink="http://www.w3.org/1999/xlink" content-type="dwc:verbatimCoordinates" xlink:type="simple"><named-content content-type="geo-json" specific-use="{&#34;type&#34;:&#34;Point&#34;,&#34;coordinates&#34;:[108.550000,33.533333]}" id="NCID0E2JDI" xlink:type="simple">33°32'N, 108°33'E</named-content></named-content>], 1000–1300 m, 23.V–13.VI.1998, leg. Marshal (<abbrev xmlns:xlink="http://www.w3.org/1999/xlink" xlink:title="private collection of Maximilian Schwarz" id="ABBRID0EAKDI" xlink:type="simple">PCMS</abbrev>); <italic>Qinghai</italic>, 1 ♂, Sinin-khe River valley [<named-content xmlns:xlink="http://www.w3.org/1999/xlink" content-type="dwc:verbatimCoordinates" xlink:type="simple"><named-content content-type="geo-json" specific-use="{&#34;type&#34;:&#34;Point&#34;,&#34;coordinates&#34;:[101.666667,36.500000]}" id="NCID0EOKDI" xlink:type="simple">36°30'N, 101°40'E</named-content></named-content>], 29.VII.1908, leg. <abbrev xmlns:xlink="http://www.w3.org/1999/xlink" xlink:title="Petr Kozlov" id="ABBRID0ETKDI" xlink:type="simple">PK</abbrev> (ZISP); <italic>Zhejiang</italic>, 1 ♂, Lian Country, West Tianmu Mt. [<named-content xmlns:xlink="http://www.w3.org/1999/xlink" content-type="dwc:verbatimCoordinates" xlink:type="simple"><named-content content-type="geo-json" specific-use="{&#34;type&#34;:&#34;Point&#34;,&#34;coordinates&#34;:[119.416667,30.333333]}" id="NCID0EBLDI" xlink:type="simple">30°20'N, 119°25'E</named-content></named-content>], 1000 m, 16.IX.2000, S. Belokobylskij (ZISP).</p></tp:treatment-sec><tp:treatment-sec sec-type="distribution" id="SECID0EGLDI"><title>Distribution.</title><p>*China (Heilongjiang, Liaoning, Beijing, Shaanxi, Qinghai, Zhejiang), Kazakhstan (East Kazakhstan), Russia, Europe (north to S England and Latvia), Caucasus, Turkey, Iran, South Korea, Japan, India.</p></tp:treatment-sec><tp:treatment-sec><!--Section generated to contain objects referenced in tp:taxon-treatment.--><fig id="F2" position="float" orientation="portrait"><label>Figures 13–24.</label><caption><p>Genitalia, males, dorsal view. <bold>13</bold><italic><tp:taxon-name><tp:taxon-name-part taxon-name-part-type="genus" reg="Sphecodes">Sphecodes</tp:taxon-name-part><tp:taxon-name-part taxon-name-part-type="species" reg="maruyamanus">maruyamanus</tp:taxon-name-part></tp:taxon-name></italic> Tsuneki <bold>14</bold><italic><tp:taxon-name><tp:taxon-name-part taxon-name-part-type="genus" reg="Sphecodes">S.</tp:taxon-name-part><tp:taxon-name-part taxon-name-part-type="species" reg="miniatus">miniatus</tp:taxon-name-part></tp:taxon-name></italic> Hagens <bold>15</bold><italic><tp:taxon-name><tp:taxon-name-part taxon-name-part-type="genus" reg="Sphecodes">S.</tp:taxon-name-part><tp:taxon-name-part taxon-name-part-type="species" reg="monilicornis">monilicornis</tp:taxon-name-part></tp:taxon-name></italic> (Kirby) <bold>16</bold><italic><tp:taxon-name><tp:taxon-name-part taxon-name-part-type="genus" reg="Sphecodes">S.</tp:taxon-name-part><tp:taxon-name-part taxon-name-part-type="species" reg="murotai">murotai</tp:taxon-name-part></tp:taxon-name></italic> Tsuneki <bold>17</bold><italic><tp:taxon-name><tp:taxon-name-part taxon-name-part-type="genus" reg="Sphecodes">S.</tp:taxon-name-part><tp:taxon-name-part taxon-name-part-type="species" reg="schwarzi">schwarzi</tp:taxon-name-part></tp:taxon-name></italic> Astafurova &amp; Proshchalykin <bold>18</bold><italic><tp:taxon-name><tp:taxon-name-part taxon-name-part-type="genus" reg="Sphecodes">S.</tp:taxon-name-part><tp:taxon-name-part taxon-name-part-type="species" reg="nurekensis">nurekensis</tp:taxon-name-part></tp:taxon-name></italic> Warncke <bold>19</bold><italic><tp:taxon-name><tp:taxon-name-part taxon-name-part-type="genus" reg="Sphecodes">S.</tp:taxon-name-part><tp:taxon-name-part taxon-name-part-type="species" reg="pieli">pieli</tp:taxon-name-part></tp:taxon-name></italic> Cockerell <bold>20</bold><italic><tp:taxon-name><tp:taxon-name-part taxon-name-part-type="genus" reg="Sphecodes">S.</tp:taxon-name-part><tp:taxon-name-part taxon-name-part-type="species" reg="pinguiculus">pinguiculus</tp:taxon-name-part></tp:taxon-name></italic> Pérez <bold>21</bold><italic><tp:taxon-name><tp:taxon-name-part taxon-name-part-type="genus" reg="Sphecodes">S.</tp:taxon-name-part><tp:taxon-name-part taxon-name-part-type="species" reg="olivieri">olivieri</tp:taxon-name-part></tp:taxon-name></italic> Lepeletier de Saint Fargeau <bold>22</bold><italic><tp:taxon-name><tp:taxon-name-part taxon-name-part-type="genus" reg="Sphecodes">S.</tp:taxon-name-part><tp:taxon-name-part taxon-name-part-type="species" reg="puncticeps">puncticeps</tp:taxon-name-part></tp:taxon-name></italic> Thomson <bold>23</bold><italic><tp:taxon-name><tp:taxon-name-part taxon-name-part-type="genus" reg="Sphecodes">S.</tp:taxon-name-part><tp:taxon-name-part taxon-name-part-type="species" reg="scabricollis">scabricollis</tp:taxon-name-part></tp:taxon-name></italic> Wesmael <bold>24</bold><italic><tp:taxon-name><tp:taxon-name-part taxon-name-part-type="genus" reg="Sphecodes">S.</tp:taxon-name-part><tp:taxon-name-part taxon-name-part-type="species" reg="tanoi">tanoi</tp:taxon-name-part></tp:taxon-name></italic> Tsuneki. Scale bars: 0.25 mm.</p></caption><graphic xmlns:xlink="http://www.w3.org/1999/xlink" xlink:href="zookeys-792-015-g002.jpg" position="float" orientation="portrait" xlink:type="simple" id="oo_237325.jpg"/></fig><fig id="F5" position="float" orientation="portrait"><label>Figures 37–40.</label><caption><p>Diagnostic characters of <italic><tp:taxon-name><tp:taxon-name-part taxon-name-part-type="genus" reg="Sphecodes">Sphecodes</tp:taxon-name-part></tp:taxon-name></italic> species, females. <bold>37–39</bold> vertex, dorso-lateral view <bold>40</bold> preoccipital carina and gena, dorso-lateral view <bold>37</bold><italic><tp:taxon-name><tp:taxon-name-part taxon-name-part-type="genus" reg="Sphecodes">Sphecodes</tp:taxon-name-part><tp:taxon-name-part taxon-name-part-type="species" reg="olivieri">olivieri</tp:taxon-name-part></tp:taxon-name></italic> Lepeletier de Saint Fargeau <bold>38</bold><italic><tp:taxon-name><tp:taxon-name-part taxon-name-part-type="genus" reg="Sphecodes">S.</tp:taxon-name-part><tp:taxon-name-part taxon-name-part-type="species" reg="pieli">pieli</tp:taxon-name-part></tp:taxon-name></italic> Cockerell <bold>39</bold><italic><tp:taxon-name><tp:taxon-name-part taxon-name-part-type="genus" reg="Sphecodes">S.</tp:taxon-name-part><tp:taxon-name-part taxon-name-part-type="species" reg="kozlovi">kozlovi</tp:taxon-name-part></tp:taxon-name></italic> Astafurova &amp; Proshchalykin <bold>40</bold><italic><tp:taxon-name><tp:taxon-name-part taxon-name-part-type="genus" reg="Sphecodes">S.</tp:taxon-name-part><tp:taxon-name-part taxon-name-part-type="species" reg="scabricollis">scabricollis</tp:taxon-name-part></tp:taxon-name></italic> Wesmael. Scale bars: 0.25 mm.</p></caption><graphic xmlns:xlink="http://www.w3.org/1999/xlink" xlink:href="zookeys-792-015-g005.jpg" position="float" orientation="portrait" xlink:type="simple" id="oo_237328.jpg"/></fig></tp:treatment-sec></tp:taxon-treatment>
