# Supplementary material for: New records of bees of the genus Sphecodes Latreille in the Palaearctic part of China (Hymenoptera, Halictidae)
Source: Zookeys. 2018 Oct 23;(792):15–44. doi: 10.3897/zookeys.792.28042 (PMC6207634; doi:10.3897/zookeys.792.28042)
Supplement: XML Treatment for Sphecodes turanicus [file zookeys.792.28042-treatment24.xml]

<!DOCTYPE tp:taxon-treatment
  PUBLIC "-//TaxonX//DTD Taxonomic Treatment Publishing DTD v0 20100105//EN" "tax-treatment-NSO.dtd">
<tp:taxon-treatment xmlns:tp="http://www.plazi.org/taxpub"><tp:treatment-meta><kwd-group><label>Taxon classification</label><kwd><named-content xmlns:xlink="http://www.w3.org/1999/xlink" content-type="kingdom">Animalia</named-content></kwd><kwd><named-content xmlns:xlink="http://www.w3.org/1999/xlink" content-type="order">Hymenoptera</named-content></kwd><kwd><named-content xmlns:xlink="http://www.w3.org/1999/xlink" content-type="family">Halictidae</named-content></kwd></kwd-group><mixed-citation publication-type="journal"><person-group><name><surname>Astafurova</surname><given-names>Yulia V.</given-names></name><name><surname>Proshchalykin</surname><given-names>Maxim Yu.</given-names></name><name><surname>Niu</surname><given-names>Ze-qing</given-names></name><name><surname>Zhu</surname><given-names>Chao-dong</given-names></name></person-group><article-title>New records of bees of the genus <italic><tp:taxon-name><tp:taxon-name-part taxon-name-part-type="genus" reg="Sphecodes">Sphecodes</tp:taxon-name-part></tp:taxon-name></italic> Latreille in the Palaearctic part of China (<tp:taxon-name><tp:taxon-name-part taxon-name-part-type="order">Hymenoptera</tp:taxon-name-part></tp:taxon-name>, <tp:taxon-name><tp:taxon-name-part taxon-name-part-type="family">Halictidae</tp:taxon-name-part></tp:taxon-name>)</article-title><source>Zookeys</source><day>23</day><month>10</month><year>2018</year><volume>2018</volume><issue>792</issue><fpage>15</fpage><lpage>44</lpage><pub-id pub-id-type="doi">10.3897/zookeys.792.28042</pub-id></mixed-citation></tp:treatment-meta><tp:nomenclature><tp:taxon-name>
            <tp:taxon-name-part taxon-name-part-type="genus" reg="Sphecodes">Sphecodes</tp:taxon-name-part>
            <tp:taxon-name-part taxon-name-part-type="species" reg="turanicus">turanicus</tp:taxon-name-part>
          </tp:taxon-name><tp:taxon-authority>Astafurova &amp; Proshchalykin, 2017</tp:taxon-authority><xref ref-type="fig" rid="F4">Figure 31</xref><!--PageBreak--></tp:nomenclature><tp:treatment-sec sec-type="material" id="SECID0ENNDI"><title>Material examined.</title><p>CHINA: <italic>Gansu</italic>, 1 ♀, 2 ♂♂, oasis Sachjou [Dunhuang] [<named-content xmlns:xlink="http://www.w3.org/1999/xlink" content-type="dwc:verbatimCoordinates" xlink:type="simple"><named-content content-type="geo-json" specific-use="{&#34;type&#34;:&#34;Point&#34;,&#34;coordinates&#34;:[94.666667,40.150000]}" id="NCID0EYNDI" xlink:type="simple">40°09'N, 94°40'E</named-content></named-content>], Gashun Gobi desert, 1–9.VIII.1895, leg. <abbrev xmlns:xlink="http://www.w3.org/1999/xlink" xlink:title="Vsevolod Roborovsky" id="ABBRID0E4NDI" xlink:type="simple">VR</abbrev>, <abbrev xmlns:xlink="http://www.w3.org/1999/xlink" xlink:title="Petr Kozlov" id="ABBRID0EBODI" xlink:type="simple">PK</abbrev> (ZISP).</p></tp:treatment-sec><tp:treatment-sec sec-type="distribution" id="SECID0EFODI"><title>Distribution.</title><p>*China (Gansu), Central Asia.</p><!--PageBreak--><!--PageBreak--><fig id="F1" position="float" orientation="portrait"><label>Figures 1–12.</label><caption><p>Genitalia, males, dorsal view. <bold>1</bold><italic><tp:taxon-name><tp:taxon-name-part taxon-name-part-type="genus" reg="Sphecodes">Sphecodes</tp:taxon-name-part><tp:taxon-name-part taxon-name-part-type="species" reg="albilabris">albilabris</tp:taxon-name-part></tp:taxon-name></italic> (Fabricius) <bold>2</bold><italic><tp:taxon-name><tp:taxon-name-part taxon-name-part-type="genus" reg="Sphecodes">S.</tp:taxon-name-part><tp:taxon-name-part taxon-name-part-type="species" reg="alternatus">alternatus</tp:taxon-name-part></tp:taxon-name></italic> Smith <bold>3</bold><italic><tp:taxon-name><tp:taxon-name-part taxon-name-part-type="genus" reg="Sphecodes">S.</tp:taxon-name-part><tp:taxon-name-part taxon-name-part-type="species" reg="crassus">crassus</tp:taxon-name-part></tp:taxon-name></italic> Thomson <bold>4</bold><italic><tp:taxon-name><tp:taxon-name-part taxon-name-part-type="genus" reg="Sphecodes">S.</tp:taxon-name-part><tp:taxon-name-part taxon-name-part-type="species" reg="cristatus">cristatus</tp:taxon-name-part></tp:taxon-name></italic> Hagens <bold>5</bold><italic><tp:taxon-name><tp:taxon-name-part taxon-name-part-type="genus" reg="Sphecodes">S.</tp:taxon-name-part><tp:taxon-name-part taxon-name-part-type="species" reg="ferruginatus">ferruginatus</tp:taxon-name-part></tp:taxon-name></italic> Hagens <bold>6</bold><italic><tp:taxon-name><tp:taxon-name-part taxon-name-part-type="genus" reg="Sphecodes">S.</tp:taxon-name-part><tp:taxon-name-part taxon-name-part-type="species" reg="ephippius">ephippius</tp:taxon-name-part></tp:taxon-name></italic> (Linné) <bold>7</bold><italic><tp:taxon-name><tp:taxon-name-part taxon-name-part-type="genus" reg="Sphecodes">S.</tp:taxon-name-part><tp:taxon-name-part taxon-name-part-type="species" reg="geoffrellus">geoffrellus</tp:taxon-name-part></tp:taxon-name></italic> (Kirby) <bold>8</bold><italic><tp:taxon-name><tp:taxon-name-part taxon-name-part-type="genus" reg="Sphecodes">S.</tp:taxon-name-part><tp:taxon-name-part taxon-name-part-type="species" reg="longulus">longulus</tp:taxon-name-part></tp:taxon-name></italic> Hagens <bold>9</bold><italic><tp:taxon-name><tp:taxon-name-part taxon-name-part-type="genus" reg="Sphecodes">S.</tp:taxon-name-part><tp:taxon-name-part taxon-name-part-type="species" reg="gibbus">gibbus</tp:taxon-name-part></tp:taxon-name></italic> (Linnaeus) <bold>10</bold><italic><tp:taxon-name><tp:taxon-name-part taxon-name-part-type="genus" reg="Sphecodes">S.</tp:taxon-name-part><tp:taxon-name-part taxon-name-part-type="species" reg="intermedius">intermedius</tp:taxon-name-part></tp:taxon-name></italic> Blüthgen <bold>11</bold><italic><tp:taxon-name><tp:taxon-name-part taxon-name-part-type="genus" reg="Sphecodes">S.</tp:taxon-name-part><tp:taxon-name-part taxon-name-part-type="species" reg="laticaudatus">laticaudatus</tp:taxon-name-part></tp:taxon-name></italic> Tsuneki <bold>12</bold><italic><tp:taxon-name><tp:taxon-name-part taxon-name-part-type="genus" reg="Sphecodes">S.</tp:taxon-name-part><tp:taxon-name-part taxon-name-part-type="species" reg="kozlovi">kozlovi</tp:taxon-name-part></tp:taxon-name></italic> Astafurova &amp; Proshchalykin. Scale bars: 0.25 mm.</p></caption><graphic xmlns:xlink="http://www.w3.org/1999/xlink" xlink:href="zookeys-792-015-g001.jpg" position="float" orientation="portrait" xlink:type="simple" id="oo_237324.jpg"/></fig><fig id="F2" position="float" orientation="portrait"><label>Figures 13–24.</label><caption><p>Genitalia, males, dorsal view. <bold>13</bold><italic><tp:taxon-name><tp:taxon-name-part taxon-name-part-type="genus" reg="Sphecodes">Sphecodes</tp:taxon-name-part><tp:taxon-name-part taxon-name-part-type="species" reg="maruyamanus">maruyamanus</tp:taxon-name-part></tp:taxon-name></italic> Tsuneki <bold>14</bold><italic><tp:taxon-name><tp:taxon-name-part taxon-name-part-type="genus" reg="Sphecodes">S.</tp:taxon-name-part><tp:taxon-name-part taxon-name-part-type="species" reg="miniatus">miniatus</tp:taxon-name-part></tp:taxon-name></italic> Hagens <bold>15</bold><italic><tp:taxon-name><tp:taxon-name-part taxon-name-part-type="genus" reg="Sphecodes">S.</tp:taxon-name-part><tp:taxon-name-part taxon-name-part-type="species" reg="monilicornis">monilicornis</tp:taxon-name-part></tp:taxon-name></italic> (Kirby) <bold>16</bold><italic><tp:taxon-name><tp:taxon-name-part taxon-name-part-type="genus" reg="Sphecodes">S.</tp:taxon-name-part><tp:taxon-name-part taxon-name-part-type="species" reg="murotai">murotai</tp:taxon-name-part></tp:taxon-name></italic> Tsuneki <bold>17</bold><italic><tp:taxon-name><tp:taxon-name-part taxon-name-part-type="genus" reg="Sphecodes">S.</tp:taxon-name-part><tp:taxon-name-part taxon-name-part-type="species" reg="schwarzi">schwarzi</tp:taxon-name-part></tp:taxon-name></italic> Astafurova &amp; Proshchalykin <bold>18</bold><italic><tp:taxon-name><tp:taxon-name-part taxon-name-part-type="genus" reg="Sphecodes">S.</tp:taxon-name-part><tp:taxon-name-part taxon-name-part-type="species" reg="nurekensis">nurekensis</tp:taxon-name-part></tp:taxon-name></italic> Warncke <bold>19</bold><italic><tp:taxon-name><tp:taxon-name-part taxon-name-part-type="genus" reg="Sphecodes">S.</tp:taxon-name-part><tp:taxon-name-part taxon-name-part-type="species" reg="pieli">pieli</tp:taxon-name-part></tp:taxon-name></italic> Cockerell <bold>20</bold><italic><tp:taxon-name><tp:taxon-name-part taxon-name-part-type="genus" reg="Sphecodes">S.</tp:taxon-name-part><tp:taxon-name-part taxon-name-part-type="species" reg="pinguiculus">pinguiculus</tp:taxon-name-part></tp:taxon-name></italic> Pérez <bold>21</bold><italic><tp:taxon-name><tp:taxon-name-part taxon-name-part-type="genus" reg="Sphecodes">S.</tp:taxon-name-part><tp:taxon-name-part taxon-name-part-type="species" reg="olivieri">olivieri</tp:taxon-name-part></tp:taxon-name></italic> Lepeletier de Saint Fargeau <bold>22</bold><italic><tp:taxon-name><tp:taxon-name-part taxon-name-part-type="genus" reg="Sphecodes">S.</tp:taxon-name-part><tp:taxon-name-part taxon-name-part-type="species" reg="puncticeps">puncticeps</tp:taxon-name-part></tp:taxon-name></italic> Thomson <bold>23</bold><italic><tp:taxon-name><tp:taxon-name-part taxon-name-part-type="genus" reg="Sphecodes">S.</tp:taxon-name-part><tp:taxon-name-part taxon-name-part-type="species" reg="scabricollis">scabricollis</tp:taxon-name-part></tp:taxon-name></italic> Wesmael <bold>24</bold><italic><tp:taxon-name><tp:taxon-name-part taxon-name-part-type="genus" reg="Sphecodes">S.</tp:taxon-name-part><tp:taxon-name-part taxon-name-part-type="species" reg="tanoi">tanoi</tp:taxon-name-part></tp:taxon-name></italic> Tsuneki. Scale bars: 0.25 mm.</p></caption><graphic xmlns:xlink="http://www.w3.org/1999/xlink" xlink:href="zookeys-792-015-g002.jpg" position="float" orientation="portrait" xlink:type="simple" id="oo_237325.jpg"/></fig><fig id="F3" position="float" orientation="portrait"><label>Figures 25–30.</label><caption><p>Head, females, frontal view. <bold>25</bold><italic><tp:taxon-name><tp:taxon-name-part taxon-name-part-type="genus" reg="Sphecodes">Sphecodes</tp:taxon-name-part><tp:taxon-name-part taxon-name-part-type="species" reg="ferruginatus">ferruginatus</tp:taxon-name-part></tp:taxon-name></italic> Hagens <bold>26</bold><italic><tp:taxon-name><tp:taxon-name-part taxon-name-part-type="genus" reg="Sphecodes">S.</tp:taxon-name-part><tp:taxon-name-part taxon-name-part-type="species" reg="longulus">longulus</tp:taxon-name-part></tp:taxon-name></italic> Hagens <bold>27</bold><italic><tp:taxon-name><tp:taxon-name-part taxon-name-part-type="genus" reg="Sphecodes">S.</tp:taxon-name-part><tp:taxon-name-part taxon-name-part-type="species" reg="miniatus">miniatus</tp:taxon-name-part></tp:taxon-name></italic> Hagens <bold>28</bold><italic><tp:taxon-name><tp:taxon-name-part taxon-name-part-type="genus" reg="Sphecodes">S.</tp:taxon-name-part><tp:taxon-name-part taxon-name-part-type="species" reg="nippon">nippon</tp:taxon-name-part></tp:taxon-name></italic> Meyer <bold>29</bold><italic><tp:taxon-name><tp:taxon-name-part taxon-name-part-type="genus" reg="Sphecodes">S.</tp:taxon-name-part><tp:taxon-name-part taxon-name-part-type="species" reg="schwarzi">schwarzi</tp:taxon-name-part></tp:taxon-name></italic> Astafurova &amp; Proshchalykin <bold>30</bold><italic><tp:taxon-name><tp:taxon-name-part taxon-name-part-type="genus" reg="Sphecodes">S.</tp:taxon-name-part><tp:taxon-name-part taxon-name-part-type="species" reg="tanoi">tanoi</tp:taxon-name-part></tp:taxon-name></italic> Tsuneki. Scale bars: 0.5 mm.</p></caption><graphic xmlns:xlink="http://www.w3.org/1999/xlink" xlink:href="zookeys-792-015-g003.jpg" position="float" orientation="portrait" xlink:type="simple" id="oo_237326.jpg"/></fig><fig id="F4" position="float" orientation="portrait"><label>Figures 31–36.</label><caption><p>Diagnostic characters of <italic><tp:taxon-name><tp:taxon-name-part taxon-name-part-type="genus" reg="Sphecodes">Sphecodes</tp:taxon-name-part></tp:taxon-name></italic> species. <bold>31, 32, 35, 36</bold> Females <bold>33, 34</bold> Males <bold>31–34</bold> head, frontal view <bold>35, 36</bold> pronotum, lateral, view <bold>31</bold><italic><tp:taxon-name><tp:taxon-name-part taxon-name-part-type="genus" reg="Sphecodes">Sphecodes</tp:taxon-name-part><tp:taxon-name-part taxon-name-part-type="species" reg="turanicus">turanicus</tp:taxon-name-part></tp:taxon-name></italic> Astafurova &amp; Proshchalykin <bold>32</bold><italic><tp:taxon-name><tp:taxon-name-part taxon-name-part-type="genus" reg="Sphecodes">S.</tp:taxon-name-part><tp:taxon-name-part taxon-name-part-type="species" reg="monilicornis">monilicornis</tp:taxon-name-part></tp:taxon-name></italic> (Kirby) <bold>33</bold><italic><tp:taxon-name><tp:taxon-name-part taxon-name-part-type="genus" reg="Sphecodes">S.</tp:taxon-name-part><tp:taxon-name-part taxon-name-part-type="species" reg="maruyamanus">maruyamanus</tp:taxon-name-part></tp:taxon-name></italic> Tsuneki <bold>34</bold><italic><tp:taxon-name><tp:taxon-name-part taxon-name-part-type="genus" reg="Sphecodes">S.</tp:taxon-name-part><tp:taxon-name-part taxon-name-part-type="species" reg="murotai">murotai</tp:taxon-name-part></tp:taxon-name></italic> Tsuneki <bold>35</bold><italic><tp:taxon-name><tp:taxon-name-part taxon-name-part-type="genus" reg="Sphecodes">S.</tp:taxon-name-part><tp:taxon-name-part taxon-name-part-type="species" reg="pellucidus">pellucidus</tp:taxon-name-part></tp:taxon-name></italic> Smith <bold>36</bold><italic><tp:taxon-name><tp:taxon-name-part taxon-name-part-type="genus" reg="Sphecodes">S.</tp:taxon-name-part><tp:taxon-name-part taxon-name-part-type="species" reg="ferruginatus">ferruginatus</tp:taxon-name-part></tp:taxon-name></italic> Hagens. Scale bars: 0.5 mm.</p></caption><graphic xmlns:xlink="http://www.w3.org/1999/xlink" xlink:href="zookeys-792-015-g004.jpg" position="float" orientation="portrait" xlink:type="simple" id="oo_237327.jpg"/></fig><fig id="F5" position="float" orientation="portrait"><label>Figures 37–40.</label><caption><p>Diagnostic characters of <italic><tp:taxon-name><tp:taxon-name-part taxon-name-part-type="genus" reg="Sphecodes">Sphecodes</tp:taxon-name-part></tp:taxon-name></italic> species, females. <bold>37–39</bold> vertex, dorso-lateral view <bold>40</bold> preoccipital carina and gena, dorso-lateral view <bold>37</bold><italic><tp:taxon-name><tp:taxon-name-part taxon-name-part-type="genus" reg="Sphecodes">Sphecodes</tp:taxon-name-part><tp:taxon-name-part taxon-name-part-type="species" reg="olivieri">olivieri</tp:taxon-name-part></tp:taxon-name></italic> Lepeletier de Saint Fargeau <bold>38</bold><italic><tp:taxon-name><tp:taxon-name-part taxon-name-part-type="genus" reg="Sphecodes">S.</tp:taxon-name-part><tp:taxon-name-part taxon-name-part-type="species" reg="pieli">pieli</tp:taxon-name-part></tp:taxon-name></italic> Cockerell <bold>39</bold><italic><tp:taxon-name><tp:taxon-name-part taxon-name-part-type="genus" reg="Sphecodes">S.</tp:taxon-name-part><tp:taxon-name-part taxon-name-part-type="species" reg="kozlovi">kozlovi</tp:taxon-name-part></tp:taxon-name></italic> Astafurova &amp; Proshchalykin <bold>40</bold><italic><tp:taxon-name><tp:taxon-name-part taxon-name-part-type="genus" reg="Sphecodes">S.</tp:taxon-name-part><tp:taxon-name-part taxon-name-part-type="species" reg="scabricollis">scabricollis</tp:taxon-name-part></tp:taxon-name></italic> Wesmael. Scale bars: 0.25 mm.</p></caption><graphic xmlns:xlink="http://www.w3.org/1999/xlink" xlink:href="zookeys-792-015-g005.jpg" position="float" orientation="portrait" xlink:type="simple" id="oo_237328.jpg"/></fig><fig id="F6" position="float" orientation="portrait"><label>Figures 41–46.</label><caption><p>Diagnostic characters of <italic><tp:taxon-name><tp:taxon-name-part taxon-name-part-type="genus" reg="Sphecodes">Sphecodes</tp:taxon-name-part></tp:taxon-name></italic> species, females. <bold>41, 42</bold> head, dorsal view <bold>43, 44</bold> thorax, ventral view <bold>45, 46</bold> T4-T5, dorsal view <bold>41</bold><italic><tp:taxon-name><tp:taxon-name-part taxon-name-part-type="genus" reg="Sphecodes">S.</tp:taxon-name-part><tp:taxon-name-part taxon-name-part-type="species" reg="gibbus">gibbus</tp:taxon-name-part></tp:taxon-name></italic> (Linnaeus) <bold>42, 45</bold><italic><tp:taxon-name><tp:taxon-name-part taxon-name-part-type="genus" reg="Sphecodes">S.</tp:taxon-name-part><tp:taxon-name-part taxon-name-part-type="species" reg="reticulatus">reticulatus</tp:taxon-name-part></tp:taxon-name></italic> Thomson <bold>43</bold><italic><tp:taxon-name><tp:taxon-name-part taxon-name-part-type="genus" reg="Sphecodes">S.</tp:taxon-name-part><tp:taxon-name-part taxon-name-part-type="species" reg="murotai">murotai</tp:taxon-name-part></tp:taxon-name></italic> Tsuneki <bold>44</bold><italic><tp:taxon-name><tp:taxon-name-part taxon-name-part-type="genus" reg="Sphecodes">S.</tp:taxon-name-part><tp:taxon-name-part taxon-name-part-type="species" reg="tanoi">tanoi</tp:taxon-name-part></tp:taxon-name></italic> Tsuneki <bold>46</bold><italic><tp:taxon-name><tp:taxon-name-part taxon-name-part-type="genus" reg="Sphecodes">S.</tp:taxon-name-part><tp:taxon-name-part taxon-name-part-type="species" reg="alternatus">alternatus</tp:taxon-name-part></tp:taxon-name></italic> Smith. Scale bars: 0.5 mm.</p></caption><graphic xmlns:xlink="http://www.w3.org/1999/xlink" xlink:href="zookeys-792-015-g006.jpg" position="float" orientation="portrait" xlink:type="simple" id="oo_237329.jpg"/></fig><fig id="F7" position="float" orientation="portrait"><label>Figures 47–52.</label><caption><p>Scutum, females, dorsal view. <bold>47</bold><italic><tp:taxon-name><tp:taxon-name-part taxon-name-part-type="genus" reg="Sphecodes">S.</tp:taxon-name-part><tp:taxon-name-part taxon-name-part-type="species" reg="albilabris">albilabris</tp:taxon-name-part></tp:taxon-name></italic> (Fabricius) <bold>48</bold><italic><tp:taxon-name><tp:taxon-name-part taxon-name-part-type="genus" reg="Sphecodes">S.</tp:taxon-name-part><tp:taxon-name-part taxon-name-part-type="species" reg="pinguiculus">pinguiculus</tp:taxon-name-part></tp:taxon-name></italic> Pérez <bold>49</bold><italic><tp:taxon-name><tp:taxon-name-part taxon-name-part-type="genus" reg="Sphecodes">S.</tp:taxon-name-part><tp:taxon-name-part taxon-name-part-type="species" reg="intermedius">intermedius</tp:taxon-name-part></tp:taxon-name></italic> Blüthgen <bold>50</bold><italic><tp:taxon-name><tp:taxon-name-part taxon-name-part-type="genus" reg="Sphecodes">S.</tp:taxon-name-part><tp:taxon-name-part taxon-name-part-type="species" reg="nippon">nippon</tp:taxon-name-part></tp:taxon-name></italic> Meyer <bold>51</bold><italic><tp:taxon-name><tp:taxon-name-part taxon-name-part-type="genus" reg="Sphecodes">S.</tp:taxon-name-part><tp:taxon-name-part taxon-name-part-type="species" reg="laticaudatus">laticaudatus</tp:taxon-name-part></tp:taxon-name></italic> Tsuneki <bold>52</bold><italic><tp:taxon-name><tp:taxon-name-part taxon-name-part-type="genus" reg="Sphecodes">S.</tp:taxon-name-part><tp:taxon-name-part taxon-name-part-type="species" reg="grahami">grahami</tp:taxon-name-part></tp:taxon-name></italic> Cockerell. Scale bars: 0.5 mm.</p></caption><graphic xmlns:xlink="http://www.w3.org/1999/xlink" xlink:href="zookeys-792-015-g007.jpg" position="float" orientation="portrait" xlink:type="simple" id="oo_237330.jpg"/></fig><fig id="F8" position="float" orientation="portrait"><label>Figures 53–58.</label><caption><p>Antennae, males. <bold>53</bold><italic><tp:taxon-name><tp:taxon-name-part taxon-name-part-type="genus" reg="Sphecodes">Sphecodes</tp:taxon-name-part><tp:taxon-name-part taxon-name-part-type="species" reg="pieli">pieli</tp:taxon-name-part></tp:taxon-name></italic> Cockerell <bold>54</bold><italic><tp:taxon-name><tp:taxon-name-part taxon-name-part-type="genus" reg="Sphecodes">S.</tp:taxon-name-part><tp:taxon-name-part taxon-name-part-type="species" reg="kozlovi">kozlovi</tp:taxon-name-part></tp:taxon-name></italic> Astafurova &amp; Proshchalykin <bold>55</bold><italic><tp:taxon-name><tp:taxon-name-part taxon-name-part-type="genus" reg="Sphecodes">S.</tp:taxon-name-part><tp:taxon-name-part taxon-name-part-type="species" reg="pinguiculus">pinguiculus</tp:taxon-name-part></tp:taxon-name></italic> Pérez <bold>56</bold><italic><tp:taxon-name><tp:taxon-name-part taxon-name-part-type="genus" reg="Sphecodes">S.</tp:taxon-name-part><tp:taxon-name-part taxon-name-part-type="species" reg="intermedius">intermedius</tp:taxon-name-part></tp:taxon-name></italic> Blüthgen <bold>57</bold><italic><tp:taxon-name><tp:taxon-name-part taxon-name-part-type="genus" reg="Sphecodes">S.</tp:taxon-name-part><tp:taxon-name-part taxon-name-part-type="species" reg="gibbus">gibbus</tp:taxon-name-part></tp:taxon-name></italic> (Linnaeus) <bold>58</bold><italic><tp:taxon-name><tp:taxon-name-part taxon-name-part-type="genus" reg="Sphecodes">S.</tp:taxon-name-part><tp:taxon-name-part taxon-name-part-type="species" reg="nippon">nippon</tp:taxon-name-part></tp:taxon-name></italic> Meyer. Scale bars: 0.5 mm.</p></caption><graphic xmlns:xlink="http://www.w3.org/1999/xlink" xlink:href="zookeys-792-015-g008.jpg" position="float" orientation="portrait" xlink:type="simple" id="oo_237331.jpg"/></fig></tp:treatment-sec></tp:taxon-treatment>
